# Supplementary material for: A pan-immunotherapy signature to predict intratumoral CD8+ T cell expansions
Source: Nat Commun. 2025 Oct 20;16:9175. doi: 10.1038/s41467-025-64107-5 (PMC12537911; doi:10.1038/s41467-025-64107-5)
Supplement: Supplementary file 3 — Supplementary Data 1 [file 41467_2025_64107_MOESM3_ESM.xlsx]

## Sheet: Sheet1
	Two tumor experiment (bulk TCR-seq only)
	Figures 1-2, Extended Data Figures 1-2
	n=7
		Mouse	Day	Sorted subsets
				CD8+	CD8+
					PD-1-	PD-1+
						Ly108+Tim3-	Ly108+Tim3+	Ly108-Tim3+
		1	14	89418	23090	4669	6916	16943
		2	14	184373	18891	6937	13390	21532
		3	14	124233	27351	4211	2979	6298
		4	14	149084	22101	4344	8109	13179
		5	14	103807	15863	3918	3234	8802
		6	14	86461	9813	3602	10807	14824
		7	14	91094	11352	3397	4523	12063
		1	21	51611	22282	3817	1067	3704
		2	21	110120	32734	7267	3883	15425
		3	21	100553	33761	8317	2092	3855
		4	21	92276	49372	6998	2082	9716
		5	21	103908	53279	7926	1552	6176
		6	21	109665	42159	6536	915	6380
		7	21	122862	33274	4755	1165	6511
	Two tumor experiment with/without FTY720 (bulk TCR-seq only)
	Extended Data Figures 2
	n=7
		Mouse	Day	Sorted subsets
				CD8+	CD8+
					PD-1-	PD-1+
						Ly108+Tim3-	Ly108+Tim3+	Ly108-Tim3+
		1	14	56032	40982	13481	49740	60400
		2	14	37008	49592	11561	22023	52577
		3	14	58195	47968	10536	38899	64789
		4	14	49868	44377	10131	23173	32984
		5	14	47371	35037	10255	21752	52835
		6	14	53308	46253	10207	29030	60456
		7	14	44288	46179	10066	31300	47676
		8	14	35972	37307	10281	17607	33078
		9	14	45011	25439	10101	31504	63183
		10	14	32203	49510	10079	17350	19962
		11	14	48977	43686	10064	46992	77084
		12	14	50440	38551	10133	52528	59759
		1	21	5133	30295	8074	4753	16322
		2	21	7981	14732	1664	711	7017
		3	21	12107	17026	4127	4521	24059
		4	21	7979	32856	6857	4651	17380
		5	21	2023	3291	618	422	3423
		6	21	21079	33343	5540	3491	24452
		7	21	23195	27735	4823	8559	11166
		8	21	6526	9129	1624	1657	5412
		9	21	13699	16426	5024	4052	9742
		10	21	18351	38260	5208	3316	4123
		11	21	11247	16578	3000	3280	8033
		12	21	22379	34964	8438	5619	22045
	Two tumor experiment (single cell RNA/TCR-seq & bulk TCR-seq)
	Figure 3-4, Extended Data Figures 3-6, 8
	n=3 (untreated), 4 (anti-PDL1/CTLA-4)m 4 (anti-LAG3)
		Mouse	Day	Treatment	Sorted subsets (for single-cell RNA/TCR-seq)				Sorted subsets (for bulk TCR-seq)
					CD8+				CD8+
					PD-1-	PD-1+			PD-1-	PD-1+
						Ly108+Tim3-	Ly108+Tim3+	Ly108-Tim3+		Ly108+Tim3-	Ly108+Tim3+	Ly108-Tim3+
		1	14	Untreated	716	5983	2966	1436	58918	17949	29991	106252
		2	14	Untreated	711	5147	2970	1516	22630	5147	28853	43974
		3	14	Untreated	696	6016	3023	1475	37988	9955	42322	109179
		1	21	Untreated	719	5595	1503	1526	44192	5595	1524	21365
		2	21	Untreated	698	5433	1508	1504	29638	5433	3519	13536
		3	21	Untreated	682	6989	1495	1459	56119	8205	6811	47162
		4	14	anti-PDL1/CTLA-4		12000	6000	3000	64889	43783.9	69734.2	223345
		5	14	anti-PDL1/CTLA-4		12000	6000	3000	76061	40031.3	94857	248691
		6	14	anti-PDL1/CTLA-4		12000	6000	3000	72490	50755.2	63800.8	270148
		7	14	anti-PDL1/CTLA-4		12000	6000	3000	78676	49363.2	71561.9	238916
		4	21	anti-PDL1/CTLA-4					58825	25198	24631	178540
		5	21	anti-PDL1/CTLA-4					63613	17522	7759	58560
		6	21	anti-PDL1/CTLA-4					54981	19853	9211	94990
		7	21	anti-PDL1/CTLA-4					67808	29475	26266	163590
		8	14	anti-LAG3		12000	6000	3000	67917	16025	76082.3	233723
		9	14	anti-LAG3		12000	6000	3000	118883	30648	101362	288011
		10	14	anti-LAG3		12000	6000	3000	41299	30997.3	48161.7	133440
		11	14	anti-LAG3		12000	6000	3000	105703	70734.1	50216.2	206372
		8	21	anti-LAG3					53352	16603	38398	158249
		9	21	anti-LAG3					80260	23935	24668	76321
		10	21	anti-LAG3					57130	21258	24093	77750
		11	21	anti-LAG3					20989	6609	11997	72598
	Three tumor experiment (bulk TCR-seq)
	Figure 5, Extended Data Figure 9
	n=5, 6 for untreated and anti-LAG-3 therapy respectively
		Mouse	Day	Treatment	Sorted subsets
					CD8+	CD8+
						PD-1-	PD-1+
							Ly108+Tim3-	Ly108+Tim3+	Ly108-Tim3+
		1	14		62148	71239	8231	43457	53576
		2	14		25740	9491	1754	9989	7497
		3	14		3423	2531	400	4687	1489
		4	14		15727	10339	2005	5118	3090
		5	14		19166	9860	2532	16393	10733
		6	14		15500	7801	2486	6612	10150
		7	14		19102	15906	1802	3592	3937
		8	14		41007	27743	8419	41213	50482
		9	14		35823	23528	3484	29850	18603
		10	14		69707	10559	5186	47702	36138
		11	14		17058	7325	1563	11806	11165
		1	21		54366	34773	18478	31252	26346
		2	21		33936	32067	7568	7152	28305
		3	21		16561	32564	6797	6153	27221
		4	21		23376	22942	3687	3714	9203
		5	21		32059	32128	7511	7819	22683
		6	21		26775	22588	6968	4261	22815
		7	21		52423	60591	15467	12848	86279
		8	21		22459	9783	2095	2546	7193
		9	21		59815	41484	9041	9498	52417
		10	21		40448	22771	9781	12343	40989
		11	21		28536	19809	6717	7321	46521
		1	28	LAG3	6762	8545	6061	14796	28219
		2	28	LAG3	27038	16365	6020	8760	53314
		3	28	LAG3	23982	15347	5261	9406	42647
		4	28	LAG3	16490	16919	3748	6890	28218
		5	28	LAG3	9585	4988	1248	4092	13183
		6	28	LAG3	3763	2128	574	1589	6671
		7	28	Untreated	7942	7629	1337	2056	16589
		8	28	Untreated	16587	14842	2548	3598	27874
		9	28	Untreated	15453	10923	2956	4272	37941
		10	28	Untreated	16468	7227	3716	19509	19724
		11	28	Untreated	5548	3123	1048	5688	13817
