# Supplementary material for: A pan-immunotherapy signature to predict intratumoral CD8+ T cell expansions
Source: Nat Commun. 2025 Oct 20;16:9175. doi: 10.1038/s41467-025-64107-5 (PMC12537911; doi:10.1038/s41467-025-64107-5)
Supplement: Supplementary file 4 — Supplementary Data 2 [file 41467_2025_64107_MOESM4_ESM.xlsx]

## Sheet: Expansion gene signature
Expansion gene signature
	For statistical tests used see “Methods”.
	names	scores	logfoldchanges	pvals	pvals_adj
2	Tcf7	7.24646	1.14685	4.27821e-13	6.35243e-09
8	Apobec3	5.27613	0.623086	1.3194e-07	0.000587725
14	Ighm	4.92286	1.03447	8.5287e-07	0.00223477
10	Ptch1	4.97246	0.842436	6.61085e-07	0.00223477
16	Bend4	4.75453	0.550987	1.9891e-06	0.00443022
18	Rack1	4.66938	0.283804	3.02112e-06	0.00585111
19	Ptprcap	4.65445	0.393946	3.24845e-06	0.00602927
24	Cd160	4.45518	0.783348	8.38232e-06	0.0124463
25	Ndufc2	4.41972	0.63509	9.88267e-06	0.0142008
27	Gxylt1	4.35176	0.716312	1.35048e-05	0.0182294
28	Limd2	4.34214	0.345295	1.41103e-05	0.0184866
31	Ifi27l2a	4.27084	0.628311	1.94742e-05	0.0234453
32	Zc3h12d	4.25178	0.598018	2.12076e-05	0.0248603
33	Hmgn1	4.196	0.673578	2.71672e-05	0.0309165
34	Ap3b1	4.19109	0.459759	2.7762e-05	0.0309165
35	Hspe1	4.1795	0.460119	2.92152e-05	0.0317413
37	Ddx39b	4.08247	0.556244	4.45604e-05	0.0415106
39	Ccr7	4.05163	0.628272	5.08627e-05	0.0455998
41	Ddit4	4.04505	0.580602	5.23126e-05	0.0456915
43	Srgap3	4.02393	0.79146	5.72346e-05	0.0474898
44	Cenpa	4.02256	0.499919	5.75699e-05	0.0474898
45	Vamp8	4.01745	0.516522	5.88315e-05	0.0476481

## Sheet: Human genes
Human genes
	names	scores	logfoldchanges	pvals	pvals_adj	For human biopsies
2	TCF7	7.24646	1.14685	4.27821e-13	6.35243e-09	Y
8	APOBEC3H	5.27613	0.623086	1.3194e-07	0.000587725	Y
14	IGHM	4.92286	1.03447	8.5287e-07	0.00223477	Y
10	PTCH1	4.97246	0.842436	6.61085e-07	0.00223477	Y
16	BEND4	4.75453	0.550987	1.9891e-06	0.00443022	Y
18	GNBL1	4.66938	0.283804	3.02112e-06	0.00585111	Y
19	PTPRCAP	4.65445	0.393946	3.24845e-06	0.00602927	Y
24	CD160	4.45518	0.783348	8.38232e-06	0.0124463	N
25	NDUFC2	4.41972	0.63509	9.88267e-06	0.0142008	N
27	GXYLT1	4.35176	0.716312	1.35048e-05	0.0182294	N
28	LIMD2	4.34214	0.345295	1.41103e-05	0.0184866	N
32	ZC3H12D	4.25178	0.598018	2.12076e-05	0.0248603	N
33	HMGN1	4.196	0.673578	2.71672e-05	0.0309165	N
34	AP3B1	4.19109	0.459759	2.7762e-05	0.0309165	N
35	HSPE1	4.1795	0.460119	2.92152e-05	0.0317413	N
37	DDX39B	4.08247	0.556244	4.45604e-05	0.0415106	N
39	CCR7	4.05163	0.628272	5.08627e-05	0.0455998	N
41	DDIT4	4.04505	0.580602	5.23126e-05	0.0456915	N
43	SRGAP3	4.02393	0.79146	5.72346e-05	0.0474898	N
44	CENPA	4.02256	0.499919	5.75699e-05	0.0474898	N
45	VAMP8	4.01745	0.516522	5.88315e-05	0.0476481	N

## Sheet: DEGs list
DEGs list
	For statistical tests used see “Methods”.
	names	scores	logfoldchanges	pvals	pvals_adj
0	Gm28437	8.23545	0.296202	1.78888e-16	6.83297e-12
1	mt-Co3	8.17063	0.29399	3.0679e-16	6.83297e-12
2	Tcf7	7.24646	1.14685	4.27821e-13	6.35243e-09
3	5830405F06Rik	7.20648	2.01373	5.74156e-13	6.39394e-09
4	Rps17	6.24882	0.44628	4.13565e-10	3.68445e-06
5	Rpl28	6.05259	0.414734	1.42533e-09	1.05819e-05
6	Gm10925	5.76405	0.20449	8.21205e-09	5.2258e-05
7	mt-Atp6	5.74048	0.203821	9.44107e-09	5.25691e-05
8	Apobec3	5.27613	0.623086	1.3194e-07	0.000587725
9	Rpl32	5.06871	0.226215	4.00525e-07	0.00162195
14	Ighm	4.92286	1.03447	8.5287e-07	0.00223477
10	Ptch1	4.97246	0.842436	6.61085e-07	0.00223477
13	Rpl31-ps8	4.92905	0.413724	8.26301e-07	0.00223477
11	Gm28438	4.96421	0.291823	6.89811e-07	0.00223477
12	Gm28661	4.93259	0.175629	8.11479e-07	0.00223477
15	Rpl27a	4.88211	0.173579	1.04959e-06	0.00259744
16	Bend4	4.75453	0.550987	1.9891e-06	0.00443022
18	Rack1	4.66938	0.283804	3.02112e-06	0.00585111
17	mt-Co2	4.67783	0.170877	2.89934e-06	0.00585111
19	Ptprcap	4.65445	0.393946	3.24845e-06	0.00602927
20	Rps2	4.6295	0.266792	3.66541e-06	0.00653103
21	mt-Cytb	4.55781	0.243699	5.16897e-06	0.00885583
22	Gm28053	4.47197	0.445483	7.75011e-06	0.0123045
23	Gm11353	4.4649	0.374744	8.01054e-06	0.0123045
24	Cd160	4.45518	0.783348	8.38232e-06	0.0124463
25	Ndufc2	4.41972	0.63509	9.88267e-06	0.0142008
27	Gxylt1	4.35176	0.716312	1.35048e-05	0.0182294
26	Rps28	4.35353	0.234906	1.33963e-05	0.0182294
28	Limd2	4.34214	0.345295	1.41103e-05	0.0184866
29	mt-Atp8	4.29676	0.245556	1.7331e-05	0.0220574
30	1700030N03Rik	4.28596	0.492381	1.81951e-05	0.022514
31	Ifi27l2a	4.27084	0.628311	1.94742e-05	0.0234453
32	Zc3h12d	4.25178	0.598018	2.12076e-05	0.0248603
33	Hmgn1	4.196	0.673578	2.71672e-05	0.0309165
34	Ap3b1	4.19109	0.459759	2.7762e-05	0.0309165
35	Hspe1	4.1795	0.460119	2.92152e-05	0.0317413
37	Ddx39b	4.08247	0.556244	4.45604e-05	0.0415106
36	mt-Nd3	4.086	0.255802	4.38871e-05	0.0415106
38	Rpl10a	4.08158	0.221709	4.47302e-05	0.0415106
39	Ccr7	4.05163	0.628272	5.08627e-05	0.0455998
40	Rpl7-ps7	4.05015	0.43715	5.11839e-05	0.0455998
41	Ddit4	4.04505	0.580602	5.23126e-05	0.0456915
43	Srgap3	4.02393	0.79146	5.72346e-05	0.0474898
44	Cenpa	4.02256	0.499919	5.75699e-05	0.0474898
42	Gm15884	4.02874	0.413809	5.60757e-05	0.0474898
45	Vamp8	4.01745	0.516522	5.88315e-05	0.0476481

## Sheet: Module1 (scWGCNA)
	gene_name	module	kME
1	Aptx	Cluster1	0.87794
2	Ankhd1	Cluster1	0.841814
3	Il1rapl2	Cluster1	0.824743
4	5730419F03Rik	Cluster1	0.82013
5	Adtrp	Cluster1	0.81137
6	Gm30624	Cluster1	0.797158
7	Ptprt	Cluster1	0.729709
8	Hs6st2	Cluster1	0.684559
9	Unc80	Cluster1	0.675659
10	Gm5592	Cluster1	0.613897
11	Gm44748	Cluster1	0.61044
12	6430548M08Rik	Cluster1	0.593101
13	Fat3	Cluster1	0.569279
14	Erbb4	Cluster1	0.563174
15	Fndc3b	Cluster1	0.539303
16	Mgat4c	Cluster1	0.508247
17	Naip5	Cluster1	0.500261
18	Ms4a19	Cluster1	0.490295
19	Rdm1	Cluster1	0.480103
20	Gm42560	Cluster1	0.475787
21	Ryr2	Cluster1	0.473513
22	Cdh23	Cluster1	0.468767
23	Gm11027	Cluster1	0.467801
24	Qrfprl	Cluster1	0.458036
25	Grk4	Cluster1	0.444131
26	Hs3st2	Cluster1	0.443353
27	Cbr3	Cluster1	0.435364
28	Mybpc1	Cluster1	0.434235
29	Sgpp2	Cluster1	0.43005
30	Poglut2	Cluster1	0.428925
31	Ccser1	Cluster1	0.426078
32	Plppr4	Cluster1	0.424707
33	Znhit1	Cluster1	0.422901
34	Elavl4	Cluster1	0.419242
35	Tjp1	Cluster1	0.414497
36	Gm31166	Cluster1	0.408216
37	Csmd2	Cluster1	0.405605
38	Olfr677	Cluster1	0.401239
39	4930513D17Rik	Cluster1	0.393371
40	Syne1	Cluster1	0.379746
41	ENSMUSG00000120700	Cluster1	0.378164
42	Trdn	Cluster1	0.367575
43	Gm30092	Cluster1	0.349981
44	Colec10	Cluster1	0.342676
45	Gm31181	Cluster1	0.341562
46	Csgalnact1	Cluster1	0.339576
47	Dipk2b	Cluster1	0.335275
48	Zmiz1os1	Cluster1	0.32994
49	Clstn2	Cluster1	0.328031
50	Rian	Cluster1	0.323581
51	Atp6v1b1	Cluster1	0.320311
52	Sult2a5	Cluster1	0.315866
53	Gm3363	Cluster1	0.313058
54	Rbfox1	Cluster1	0.312159
55	Tiam2	Cluster1	0.308202
56	Lrp1b	Cluster1	0.305383
57	Olfr467	Cluster1	0.297501
58	Pcdh15	Cluster1	0.288135
59	Creg2	Cluster1	0.28334
60	Kirrel3	Cluster1	0.280934
61	Gpc5	Cluster1	0.270869
62	Csmd1	Cluster1	0.26125
63	Tsga13	Cluster1	0.259863
64	A330093E20Rik	Cluster1	0.256741
65	4930412F09Rik	Cluster1	0.256552
66	Ntm	Cluster1	0.253233
67	Grik4	Cluster1	0.248525
68	Cdrt4	Cluster1	0.242011
69	Lctl	Cluster1	0.235104
70	ENSMUSG00000121036	Cluster1	0.233097
71	Nkain2	Cluster1	0.229375
72	Gm15218	Cluster1	0.224446
73	Adgrl3	Cluster1	0.216076
74	1700010J16Rik	Cluster1	0.214299
75	Scnn1g	Cluster1	0.214276

## Sheet: Module2 (scWGCNA)
	gene_name	module	kME
1	Rpl32	Cluster2	0.703797
2	Rpl13	Cluster2	0.701342
3	Eef1a1	Cluster2	0.692503
4	Rps2	Cluster2	0.679712
5	Rps26	Cluster2	0.674562
6	Rps8	Cluster2	0.661343
7	Rpl41	Cluster2	0.654132
8	Rps18	Cluster2	0.650843
9	Rplp1	Cluster2	0.640654
10	Rps19	Cluster2	0.639884
11	Rpl23	Cluster2	0.636763
12	Rpl39	Cluster2	0.63598
13	Rps27a	Cluster2	0.63454
14	Rpl35	Cluster2	0.634503
15	Wdr38	Cluster2	0.634495
16	Rplp0	Cluster2	0.631694
17	Rps6	Cluster2	0.631619
18	Rpsa	Cluster2	0.622625
19	Rpl4	Cluster2	0.619443
20	Rps4x	Cluster2	0.614269
21	Rpl27a	Cluster2	0.613786
22	Rpl17	Cluster2	0.613377
23	Rps12	Cluster2	0.607957
24	Rpl35a	Cluster2	0.602505
25	Rps5	Cluster2	0.602349
26	Rpl29	Cluster2	0.598922
27	Rpl23a	Cluster2	0.593454
28	Rps15a	Cluster2	0.588393
29	Rpl26	Cluster2	0.587796
30	Rpl7	Cluster2	0.586923
31	Rps25	Cluster2	0.585666
32	Tlcd1	Cluster2	0.585554
33	Rpl31	Cluster2	0.573564
34	Rpl36a	Cluster2	0.57291
35	Rpl9	Cluster2	0.57285
36	Rpl6	Cluster2	0.571183
37	Rps23	Cluster2	0.569514
38	Rps28	Cluster2	0.567611
39	Rps17	Cluster2	0.566256
40	Rps10	Cluster2	0.565355
41	Rps3a1	Cluster2	0.565039
42	Rpl18	Cluster2	0.564668
43	Rpl5	Cluster2	0.563565
44	Rplp2	Cluster2	0.563089
45	Gm49804	Cluster2	0.562836
46	Rps20	Cluster2	0.555418
47	Rps7	Cluster2	0.553116
48	Rpl21	Cluster2	0.548367
49	Rpl37	Cluster2	0.547538
50	Rps29	Cluster2	0.54739
51	Rpl10a	Cluster2	0.544589
52	Rpl36	Cluster2	0.543094
53	Rpl11	Cluster2	0.537667
54	Rpl3	Cluster2	0.534269
55	Gm17106	Cluster2	0.533475
56	Eef2	Cluster2	0.524821
57	Rpl10	Cluster2	0.52214
58	Gm10925	Cluster2	0.520961
59	mt-Atp6	Cluster2	0.52004
60	Rps9	Cluster2	0.519634
61	Rpl7a	Cluster2	0.51925
62	Rps16	Cluster2	0.517436
63	Rpl15	Cluster2	0.516777
64	Rpl24	Cluster2	0.514142
65	Rack1	Cluster2	0.512081
66	Rpl37a	Cluster2	0.51092
67	Rps24	Cluster2	0.501573
68	Rpl18a	Cluster2	0.500903
69	Gm28037	Cluster2	0.498071
70	Rpl30	Cluster2	0.49595
71	Rpl22	Cluster2	0.49405
72	Gm15501	Cluster2	0.493419
73	Rpl38	Cluster2	0.489964
74	Rpl28	Cluster2	0.486635
75	Rps3	Cluster2	0.48185
76	Rps13	Cluster2	0.481616
77	Gm45552	Cluster2	0.479772
78	Gm49594	Cluster2	0.476341
79	Rps11	Cluster2	0.475201
80	Rps6-ps4	Cluster2	0.473352
81	Rps2-ps10	Cluster2	0.472885
82	Rpl15-ps3	Cluster2	0.469434
83	Gm28437	Cluster2	0.466864
84	mt-Co3	Cluster2	0.466521
85	Kxd1	Cluster2	0.465346
86	Eef1b2	Cluster2	0.457863
87	mt-Nd4	Cluster2	0.45452
88	Uba52	Cluster2	0.45183
89	Rpl12	Cluster2	0.450301
90	Rpl27	Cluster2	0.44272
91	Rpl13a	Cluster2	0.442499
92	Rpl8	Cluster2	0.436962
93	Rps15	Cluster2	0.434498
94	Gm10076	Cluster2	0.434444
95	Rpl14	Cluster2	0.432468
96	Npm1	Cluster2	0.43089
97	Rps21	Cluster2	0.429098
98	Gm15500	Cluster2	0.426821
99	Gm12918	Cluster2	0.424521
100	2600014E21Rik	Cluster2	0.421358
101	Rps26-ps1	Cluster2	0.420657
102	Hsp90ab1	Cluster2	0.419598
103	Rpl22l1	Cluster2	0.419195
104	Rps18-ps3	Cluster2	0.418043
105	Rpl19	Cluster2	0.417666
106	Rpl31-ps8	Cluster2	0.415927
107	Rps14	Cluster2	0.413441
108	Gm9794	Cluster2	0.412464
109	Rpl10a-ps1	Cluster2	0.410095
110	Eef1g	Cluster2	0.409899
111	Rpl37rt	Cluster2	0.406039
112	Gm28661	Cluster2	0.405923
113	Gm15710	Cluster2	0.404769
114	Rpl36a-ps2	Cluster2	0.404306
115	Naca	Cluster2	0.403743
116	Gm7536	Cluster2	0.402437
117	mt-Co2	Cluster2	0.401612
118	Rps2-ps13	Cluster2	0.398968
119	Gm6136	Cluster2	0.396443
120	Gm33051	Cluster2	0.390884
121	Gm7143	Cluster2	0.387136
122	Gm45713	Cluster2	0.387108
123	Gm6139	Cluster2	0.384331
124	Gm6311	Cluster2	0.38401
125	Rimklb	Cluster2	0.383187
126	Ddah1	Cluster2	0.382376
127	Rps27a-ps3	Cluster2	0.380654
128	Rpl10-ps3	Cluster2	0.378612
129	Pde6a	Cluster2	0.375804
130	Atp5g2	Cluster2	0.372978
131	Rpsa-ps9	Cluster2	0.372928
132	Rps19-ps6	Cluster2	0.372602
133	Gm11942	Cluster2	0.372427
134	Gm14586	Cluster2	0.371338
135	Hspe1	Cluster2	0.369092
136	Rps12-ps9	Cluster2	0.368836
137	Rpsa-ps10	Cluster2	0.366217
138	Gm14303	Cluster2	0.365868
139	Dapl1	Cluster2	0.365144
140	Ighm	Cluster2	0.364955
141	Gm13456	Cluster2	0.364019
142	mt-Nd1	Cluster2	0.361832
143	Gm8225	Cluster2	0.358099
144	Rpl28-ps1	Cluster2	0.358045
145	Gm10073	Cluster2	0.357772
146	mt-Co1	Cluster2	0.355791
147	Rpl10-ps6	Cluster2	0.355634
148	Gm28438	Cluster2	0.351152
149	Gm12922	Cluster2	0.351021
150	Gm3362	Cluster2	0.349638
151	Gm2000	Cluster2	0.347684
152	mt-Cytb	Cluster2	0.347484
153	Tecpr2	Cluster2	0.346775
154	Btf3	Cluster2	0.346767
155	mt-Nd2	Cluster2	0.344592
156	Rplp2-ps1	Cluster2	0.343933
157	mt-Nd3	Cluster2	0.34191
158	Gm15772	Cluster2	0.340476
159	Cox4i1	Cluster2	0.34043
160	Rps13-ps2	Cluster2	0.339433
161	Gm8730	Cluster2	0.338876
162	Gm13436	Cluster2	0.337839
163	Gm20390	Cluster2	0.337648
164	Gm4149	Cluster2	0.337087
165	Gm10288	Cluster2	0.336931
166	Nme2	Cluster2	0.336699
167	Gm10051	Cluster2	0.335261
168	Eif3h	Cluster2	0.333794
169	Gm11353	Cluster2	0.333023
170	Cand2	Cluster2	0.331999
171	Rps10-ps2	Cluster2	0.331087
172	Gm4294	Cluster2	0.330782
173	Gm6402	Cluster2	0.330729
174	Gm10095	Cluster2	0.330349
175	Rpl36al	Cluster2	0.329133
176	Rpl39-ps	Cluster2	0.326268
177	Zfas1	Cluster2	0.326131
178	Gm9385	Cluster2	0.326109
179	Rpl32l	Cluster2	0.325345
180	mt-Nd6	Cluster2	0.325255
181	Gm10222	Cluster2	0.324556
182	Rpl15-ps6	Cluster2	0.324521
183	Eif3f	Cluster2	0.323526
184	Gm7392	Cluster2	0.323219
185	Rpl14-ps1	Cluster2	0.322966
186	Snrpf	Cluster2	0.319973
187	Wdr89	Cluster2	0.319665
188	mt-Nd4l	Cluster2	0.319413
189	Rpl9-ps6	Cluster2	0.317922
190	Gm3511	Cluster2	0.316942
191	Hnrnpa1	Cluster2	0.315777
192	Cct5	Cluster2	0.315646
193	Axdnd1	Cluster2	0.310883
194	Gm49383	Cluster2	0.3106
195	Atp5e	Cluster2	0.309741
196	Cox7a2	Cluster2	0.309181
197	Gm29216	Cluster2	0.30789
198	Cox7b	Cluster2	0.30721
199	Rps12l1	Cluster2	0.306688
200	Rpl36-ps2	Cluster2	0.3065
201	Zranb3	Cluster2	0.304904
202	Rpsa-ps2	Cluster2	0.304699
203	Gm15745	Cluster2	0.304673
204	Ccdc38	Cluster2	0.301748
205	Prdx2	Cluster2	0.301734
206	Map7	Cluster2	0.301706
207	Gm44510	Cluster2	0.30157
208	Gm6988	Cluster2	0.296543
209	Gm15884	Cluster2	0.296534
210	Kalrn	Cluster2	0.296155
211	Cox7c	Cluster2	0.295655
212	Nipa1	Cluster2	0.295091
213	Phb2	Cluster2	0.294192
214	Rpl7-ps7	Cluster2	0.293825
215	Pabpc1	Cluster2	0.293356
216	mt-Atp8	Cluster2	0.291428
217	Rpl17-ps10	Cluster2	0.291233
218	Rps12-ps3	Cluster2	0.290462
219	Sec61b	Cluster2	0.28987
220	Sft2d2	Cluster2	0.289532
221	Gm8451	Cluster2	0.288558
222	2410006H16Rik	Cluster2	0.287668
223	Gadl1	Cluster2	0.285746
224	Gskip	Cluster2	0.28443
225	Grk2	Cluster2	0.283492
226	mt-Nd5	Cluster2	0.2826
227	Snrpe	Cluster2	0.279489
228	Gm10275	Cluster2	0.278899
229	Uqcr10	Cluster2	0.275068
230	Trpm4	Cluster2	0.270607
231	Rps3a2	Cluster2	0.2703
232	Psmb1	Cluster2	0.268403
233	Gm40271	Cluster2	0.267878
234	Rpl27-ps3	Cluster2	0.267264
235	Tmsb10	Cluster2	0.266451
236	Rpl36-ps3	Cluster2	0.265346
237	Atp5a1	Cluster2	0.253076
238	Atp5d	Cluster2	0.252889
239	Lsm4	Cluster2	0.25165
240	Anapc13	Cluster2	0.250903
241	Ubxn1	Cluster2	0.249485
242	Calm3	Cluster2	0.248852
243	Cox5b	Cluster2	0.247903
244	Gm13588	Cluster2	0.244073
245	Gm9844	Cluster2	0.207488
246	Rpl15-ps2	Cluster2	0.203654
247	Gm28439	Cluster2	0.20351
