# Supplementary material for: A pan-immunotherapy signature to predict intratumoral CD8+ T cell expansions
Source: Nat Commun. 2025 Oct 20;16:9175. doi: 10.1038/s41467-025-64107-5 (PMC12537911; doi:10.1038/s41467-025-64107-5)
Supplement: Supplementary file 5 — Supplementary Data 3 [file 41467_2025_64107_MOESM5_ESM.xlsx]

## Sheet: Sheet1
	Gene signatures
	Expansion	Stem-cell like	Texprog1	Texprog2	TPEX	TSCM/TCM	TGF-β signaling	Let-7 suppression	CD62L+ over CD62L-	CD62L- over CD62L+	CD62L- over Myb KO	Myb KO over CD62L-
		PMID: 27501248	PMID: 32396847		PMID: 33046887		PMID: 30742629	PMID: 37696797	PMID: 35978192
0	Vamp8	Tnfsf11	1500009L16Rik	0610010F05Rik	Tigit	Prkca	1810011H11Rik	Tmed5	Septin1	Rhbdl3	Kcnip3	Raver1
1	Srgap3	Id3	1700025G04Rik	1500009L16Rik	Tox	Grasp	2900026A02Rik	Ccr7	Gimap4	Rassf6	E030030I06Rik	Usp38
2	Cenpa	Sostdc1	2010012O05Rik	1600014C10Rik	Prr5l	Dpp4	9430020K01Rik	Cdc34	Skap1	Lingo1	Tmprss6	Rap2b
3	Ddit4	Cd22	2610020H08Rik	1700025G04Rik	Pdcd1	Irs2	Abi3	Gng5	Gpd1l	Vat1l	Bmerb1	Desi1
4	Ccr7	Tcf7	2610301B20Rik	2010012O05Rik	Cst7	Map3k1	Adam19	E2f6	Ttc39b	Gm10863	Rasip1	Pten
5	Ddx39b	Cd83	2810417H13Rik	2610020H08Rik	Eomes	Gnaq	Adamts6	Abcb9	Necap2	Arhgap36	Dzank1	Tusc3
6	Hspe1	Slfn5	4931406P16Rik	2700029M09Rik	Enc1	Serinc5	Agap1	Efhd2	Snw1	H4c12	2810459M11Rik	Mknk2
7	Hmgn1	Xcl1	4932438A13Rik	2810417H13Rik	Nkg7	Nosip	Aqp3	Nme4	Abi1	Rph3a	Ccdc162	Ubr7
8	Ap3b1	Lrig1	9930012K11Rik	4930579G24Rik	F2r	Dennd5a	Arhgap39	Hk2	Tapbpl	Arnt2	Reps2	Extl3
9	Zc3h12d	Mndal	A430078G23Rik	9930012K11Rik	Dthd1	Satb1	Asic3	Dpp3	Rps3	H3c2	Atp6v1g3	Ganab
10	Ifi27l2a	Ifi205	Abca7	Aak1	Lgr6	Mal	Atp6v0a1	Scd2	Rab8a	Hap1	Lbhd2	Klhdc2
11	Limd2	Ifi204	Abcb1a	Abcb1a	Fgr	Vipr1	B4galnt4	Surf4	Arhgdib	Rab33a	H60b	Cd53
12	Gxylt1	Ifi211	Abcb9	Abcb9	Slamf7	Bmyc	Car2	Ostf1	Pdlim2	B3galt5	Traj42	Atg7
13	Ndufc2	Plagl1	Abcc5	Abcg1	Gzma	Il6st	Ccdc112		Cdk5rap3	Pros1	Map2k3os	Ilvbl
14	Cd160	Cxcr5	Abcg3	Abcg3	Plek	Mgat5	Ccl1		Trim21	Stfa3	Pou5f1	Arl6ip1
15	Ptprcap	Slamf6	Abhd14a	Abhd14a	Maf	Cish	Ccr8		Evi2b	Paqr5	Car2	Prkdc
16	Rack1	Gpr183	Abhd15	Abi3	Zeb2	Pim1	Cd33		Ppp1r18	Ism1	Rnf32	Egr1
17	Bend4	Tnfrsf25	Abhd17c	Abr	Gzmk	Tmem123	Cd83		Atp6v1d	4930509E16Rik	Samd3	Nup107
18	Ptch1	Nt5e	Abhd2	Acsbg1	H2-Eb1	Them4	Cdh1		Fam32a	Dync2i1	Ugt1a10	Tmem65
19	Ighm	Zbtb18	Abi3	Acsf2	H2-Eb2	Cd55b	Chn2		Inpp1	Sema6c	Pipox	B3gnt2
20	Apobec3	Ccr6	Abr	Acss2	Tbx21	Cd55	Cish		Nsa2	C2cd4a	4930519D14Rik	Tm7sf3
21	Tcf7	Cpne3	Acot11	Actn1	H2-Eb1	Tob1	Clec12a		Fam126a	Snord17	6330418K02Rik	Slc35g1
22		Sox4	Acsbg1	Adam8	H2-Eb2	Runx2	Coro2a		Snx20	Wdr31	Ndnf	Slc28a2
23		Myb	Acsl4	Adap1	Rgs1	Nt5e	Cpd		Tk2	Lrrc14b	Eepd1	Nrros
24		Sh3bp5	Acss2	Adcy7	Astl	Ptger2	Csgalnact1		Syf2	D630045J12Rik	Klhl4	Camkk2
25		Crtam	Actn1	Adora2a	Ccl4	Tespa1	Ctnnal1		Ubl3	Rnf165	Muc1	Srgn
26		Kbtbd11	Adam19	Adrb1	Lpcat1	Gm21985	Ctss		Tbc1d10c	Mmp11	Pik3r6	Rilpl2
27		Cxcl10	Adam8	Afp	Ms4a1	Slc12a6	Cx3cr1		Zdhhc20	Tcp11l1	Ryr1	Rpap1
28		P2rx7	Adck3	Agpat5	St8sia1	Klhl6	Cyb561		Ctdsp1	Cd70	Adgrg5	Fdxr
29		Wipf3	Adcy7	Ahcy	Dusp2	Chd7	D8Ertd82e		Foxn2	Ccr9	Ctla2a	Gpd2
30		Cd2ap	Adora2a	Akna	Pam	Tnfrsf25	Dlk1		Anxa6	Olfml2a	Nr2c2ap	Azin1
31		Il7r	Adrb1	Akr1c13	Ifng	Actn1	Dok3		Pced1b	Ninl	Ccdc18	Prep
32		Aff3	Afp	Alcam	Cd74	Rflnb	Dtx4		Osbpl9	Sycp3	Mapk10	Retreg1
33		Gpm6b	Agpat5	Alg8	Lyst	Chmp7	Dusp2		Fam89b	Pde10a	Cd7	Amz2
34		St6gal1	Ahnak	Alkbh2	Map3k8	Atf7ip2	Egr1		Peli1	Dpysl3	Gadd45g	Nfatc1
35		Cd200	AI854703	Alyref2	Fcrl6	Acvr1	Egr3		Sbds	Pycr1	Krt83	Enpp1
36		Camsap2	Akna	Amigo1	Dusp4	Klf7	Emid1		Nlk	Trp73	Gm4814	Siae
37		Dapl1	Akr1c13	Ammecr1	E2f3	Cd226	Epb4.1l2		Rab6a	Trim66	Dok4	Polr1a
38		Sell	Alcam	Anapc15	Patl2	Txk	Ermn		Trp53rka	Prodh	Gpr55	Tlnrd1
39		Spock2	Alyref2	Angptl4	Trp53i11	Gm13305	Esm1		Cab39l	Mei1	Mxra8	Lipa
40		Tespa1	Amigo1	Ankrd44	Trps1	Il11ra1	Evpl		Ltb	Slc1a4	1700048O20Rik	Slc39a14
41		Synpo	Ammecr1	Anln	Plxnd1	Il11ra2	Exoc3l		Smap2	Opn3	Faxc	Esyt1
42		Bcl6	Ankib1	Ano10	H2-DMa	Gcsam	Fam101b		Pgs1	H2ac4	Sdc4	Crlf2
43		Hgsnat	Ankrd44	Anp32b	Neu1	Pde8a	Fam161a		Trim12c	Tceal8	Sgk3	Gpr68
44		Adk	Anln	Anp32e	Tbkbp1	Ndfip1	Fgfr1		Elf1	Ehd2	Ifit1bl2	Slc1a5
45		Tnfsf14	Ano10	Anxa1	Ciita	Rab3gap1	Fmnl3		Trappc6b	Nphp1	Ppp1r3g	Wdhd1
46		Btla	Anxa2	Anxa2	Plcg2	Rnf157	Fndc3a		Rplp0	Etv4	Myb	Btbd2
47		Cxcr4	Ap1g1	Ap5b1	1700025G04Rik	Fnip2	Galm		Cyb5a	Ebi3	E430002N23Rik	Nrp1
48		Satb1	Ap1s2	Apbb1	Cx3cr1	Arhgap5	Gcnt4		Crcp	Cxcr6	Serpina3g	Tacc1
49		Emb	Ap5b1	Apbb1ip	Prf1	Rcan3	Gna12		Snx4	H3c4	Cd200r4	S1pr4
50		Tgfbr3	Apaf1	Apex1	Pacsin1	Il6ra	Gngt2		Cmas	Tctn2	Ccdc148	Notch2
51		Arhgap5	Apbb1	Apitd1	Sgpp2	Aqp3	Gpaa1		Tprgl	Trpm6	Ccdc102a	Cited2
52		Gpr18	Apbb1ip	Aplp1		Cr1l	Gpr56		Usf1	Ccr8	Dclk1	Irf4
53		Fam43a	Apex1	Apobec2		Xbp1	Grina		Snx2	Ranbp17	Tmem255a	Slc7a1
54		Tlr3	Aplp1	Apol7e		Nfkb1	Gsg2		Arhgap15	Colq	Ctla2b	Slc9a6
55		Cldn10	Aplp2	Apoo		Lef1	H2-M5		Grap	Csf1	Aicda	Wdr90
56		Pou2af1	Apobec2	Appl2		Plag1	Hnrnpll		Ngly1	1700066B19Rik	Itgax	Dck
57		Abca1	Apobec3	Aqp3		Esyt2	Hpgds		Zcchc18	Rabl2	Lrrk1	Cerk
58		Hectd2	Apol10b	Ar			Hsf2bp		Picalm	Lad1	Ifi204	Wdr76
59		Asap1	Apol7e	Arhgap10			Htra3		Tbx21	Dclk1	Ifi205	Hif1a
60		Ptgfrn	Appl2	Arhgap11a			Ifng		Nmi	H3c3	Ifitm10	Myo1c
61		Fam84a	Aqp3	Arhgap19			Igflr1		B2m	Npnt	Cables1	Nup210
62		Afap1	Ar	Arhgap31			Ikzf4		Dgka	Plxna1	Traj58	Tdp1
63		Gucy1a3	Arhgap11a	Arhgef18			Isg20		Hsh2d	Pdia5	Cdkn1c	Nup205
64		Dscam	Arhgap19	Arhgef3			Itga1		Ddx58	Enkd1	Pkdcc	Bend3
65		Krt10	Arhgef18	Arl15			Itgae		Irf9	Cd109	Cela1	Fam117b
66		Plxdc2	Arhgef3	Arl4c			Jup		Nab2	Cib2	Dapk2	Tpcn1
67		Fhit	Arid2	Arl5c			Kcnc1		Pea15a	Map6	Tgfbr3	Klf2
68		Galnt9	Arid3a	Armc7			Kcnip2		Aida	Maoa	Cxcl10	Cd68
69		Sh2b3	Arid3b	Arrdc3			Kif13a		Trafd1	Rgcc	Ifi211	Slc12a7
70		Igf1r	Arid5a	Arsb			Kifc3		Ccm2	Kbtbd6	Soat2	Sypl
71		Cd81	Arl5a	Art2b			Klhl30		Rnf138	Pcx	Bmp7	Nanos1
72		Lef1	Armcx2	As3mt			Lax1		Sp110	Adam8	Dennd3	Entpd5
73		Gstk1	Arsb	Asap2			Ldlrad4		Myl12b	Dcbld2	Dapl1	Pex6
74		Efnb2	Arxes2	Asf1b			Litaf		Hdhd5	Igfbp7	AI847159	Scrn3
75		Art3	As3mt	Asns			Lonrf1		Rab19	Utf1	Cd22	Frmd8
76		Ccr7	Asap1	Ass1			Lrig1		Prkx	Cd83	Eomes	S100a10
77		Fam213a	Asap2	Atad5			Map9		Txndc16	Kif14	BC147527	Fanca
78		Lta	Asf1a	Atic			Mapkapk3		Cmpk2	Ptprk	Klrk1	Pdlim7
79		Cpq	Asf1b	Atp13a3			Mcpt2		Gm12250	Chtf18	Dynlt1b	Marcksl1
80		Hmgn3	Asns	Atp1b3			Mical3		Oser1	Skp2	Plekhf1	F2rl3
81		Ntrk3	Atad3a	Atp2a3			Mmp11		Rgs14	Rad54b	Abcb1a	Fam78a
82		Dzip1	Atf6	Aurka			Msc		Gmfg-ps	Mybl2	Ifit1	Cmah
83		Zscan12	Athl1	Aurkb			Ncmap		Stk38	Cdk5r1	Rhoq	Ift80
84		Pecam1	Atp13a3	AW011738			Nek6		Kdm7a	2900026A02Rik	Enpp2	Sidt1
85		Serpina9	Atp1b3	B3gnt1			Neu3		Ypel3	Espl1	2900026A02Rik	Diaph3
86		Ddc	Atp2a3	B3gnt5			Ninj1		Rnf167	Ptgfrn	Amigo1	Urb2
87		Cnn3	Atp2b1	B4galt4			Nlrp1b		Irgm1	Gtse1	Cdkl2	Klhl22
88		Tdrp	Atp6v0a2	B930041F14Rik			Nphp1		Rnf166	Wdr35	Coro2b	Phtf2
89		Rnf157	Atp7a	Bag2			Nrarp		Chmp1b	Il21	Rab4a	Ptger4
90		Tiam1	Atp8b2	Baiap3			Nt5e		AB124611	Tnfsf11	Armc7	Dusp14
91		Jun	Atxn7	BC037034			Oplah		Dennd6a	1700017B05Rik	Tnip3	Ubash3b
92			Aurka	BC052040			Osgin1		Phf11c	Lipo3	Wnt3	Vamp5
93			Aurkb	Bcl2l11			Phactr2		Crlf3	Timeless	Isg15	Kdm8
94			AW011738	Bhlhe40			Pmepa1		Rrm2b	Gen1	Ifit3	Itgb1
95			Axl	Birc5			Ppm1n		Ripor2	Gcnt1	Klhl8	Rftn1
96			B3gnt1	Bmyc			Ppp2r2c		Gsn	Smim10l2a	Sco1	Faah
97			B3gnt5	Bora			Prkcz		Tmsb10	Kntc1	Pak6	Flnb
98			B4galt1	Bphl			Qpct		1600012H06Rik	Ticrr	Padi2	Ext1
99			Bag2	Brip1			Rab26		Epsti1	Phf19	Rundc3b	Gmfg-ps
100			Baiap2	Btbd11			Ramp1		Trim30a	Trib1	Camk2n1	Mgst2
101			Baiap3	Btbd19			Rgs1		Tbc1d8b	Prr5	Il12rb2	Slc29a1
102			BC037034	Btf3l4			Rgs10		Use1	Fam81a	Ifit3b	Tmem250-ps
103			Bcl11b	Btla			Rgs16		Klrk1	Gas2l1	Cxcr5	Ncapd2
104			Bcl2l11	Bub1			Rnase6		Hcst	Marchf8	Kit	Tjp2
105			Bcl6	Bub1b			Rnf149		Bst2	P2rx7	Rrad	Fam234a
106			Bhlhe40	Bzw2			Sbk1		Gramd3	Pole	Dtx1	E2f1
107			Birc5	C330027C09Rik			Scn1b		Eva1b	Abcb6	Apobec1	Ankzf1
108			Bmyc	Calhm2			Sema6d		Cyth1	Fignl1	Enpp5	Abca3
109			Bphl	Camkk1			Ski		Etv3	Marcksl1	Il15ra	Gstt3
110			Brip1	Capg			Skil		Gimap6	L2hgdh	Cd72	Raph1
111			Bspry	Car5b			Slc16a10		Pitpnc1	Chaf1a	Trpm1	Camk4
112			Btbd11	Casc5			Slc27a6		Cnp	Gcat	Mxd1	Rcsd1
113			Btla	Ccdc109b			Smpd5		Mpp1	Cdc6	Cyria	Pole
114			Bub1	Ccdc138			Smurf2		Sfxn3	Tox2	Klrc2	Klhl6
115			Bub1b	Ccdc34			Smyd1		Ptpn18	Zc3hav1l	Ifit1bl1	Arhgef9
116			Bzw2	Ccdc91			Smyd3		Rrad	Tmem216	Kif13b	St3gal1
117			C1qbp	Ccl3			Spsb1		Sertad2	Prdx4	Mtrfr	Sbk1
118			C330027C09Rik	Ccl4			Src		Gimap1os	Aars2	Pkp4	Zfp953
119			Calhm2	Ccl5			St8sia1		Ifi203	Rrm1	Pcdhgc3	Il17ra
120			Cap1	Ccna2			St8sia6		Zbtb4	Sccpdh	Jdp2	Naglu
121			Capn2	Ccnb1			Stom		Lax1	Bhlhe40	Rflnb	Tpx2
122			Car5b	Ccnb2			Tbc1d16		Camk1d	Dhcr24	Klrd1	Slc25a42
123			Carm1	Ccne1			Tfr2		Npc2	Rgs16	Mctp2	Glipr2
124			Casc5	Ccne2			Tgfbr3		Sp100	Eno3	Tcf4	Fcrl1
125			Casp4	Ccnf			Timp2		St8sia4	Nrgn	Trps1	Ccr7
126			Casp7	Ccp110			Tnfrsf13c		Irgm2	Rasl2-9	Rnf157	Nt5e
127			Ccdc125	Ccr2			Tnfsf11		Zfp654	E2f1	Tesc	Ahdc1
128			Ccdc126	Ccr5			Tspan9		Gbp2	Ndc1	Prxl2a	Il18rap
129			Ccdc58	Ccrl2			Vipr2		Herc6	Flnb	Napsa	Egr3
130			Ccdc64	Cd101			Xcl1		Fam189b	Cand2	Sytl3	Slc2a6
131			Ccdc86	Cd160			Zfyve28		Neurl3	Mdm1	Baiap3	Nsl1
132			Ccdc88c	Cd200					Ifit2	Srxn1	Tnfsf10	Adam19
133			Ccdc91	Cd200r1					Pmaip1	Aasdh	Kif1b	Prdx4
134			Ccdc92	Cd200r4					4933412E12Rik	Dnmt1	Ormdl3	Yy2
135			Ccl3	Cd226					Mndal	Ncapd2	Gpr160	Mmd
136			Ccl4	Cd244					2210016L21Rik	Ippk	Zfp512	D16Ertd472e
137			Ccl5	Cd2ap					Tmem234	D630039A03Rik	Ostm1	Slc16a6
138			Ccna2	Cd38					B3gnt5	Utp20	Slc27a4	Foxm1
139			Ccnb1	Cd3e					N4bp2l1	Pfas	Ercc6l2	Ncaph
140			Ccnb2	Cd3g					Slc8b1	Entpd7	Lpin2	1110032F04Rik
141			Ccnd3	Cd44					Rtp4	Jazf1	Sh2d2a	Pex11g
142			Ccnf	Cd55					Phf11b	Tdp1	Fkbpl	Sun1
143			Ccp110	Cd7					Taf13	Ccp110	Slamf7	Lef1
144			Ccr2	Cd86					Cdkn2d	Stk35	Abtb2	Rarg
145			Ccr5	Cd8a					Zfp984	Tmtc4	Gbp10	Tm7sf2
146			Ccrl2	Cd9					Zbp1	Atn1	Coq8a	Nfe2
147			Cd101	Cdc14b					Klf2	Dusp14	Lax1	Eme1
148			Cd160	Cdc20					Trim34a	Samd1	Katnb1	Gtse1
149			Cd200	Cdc25b					B4galt7	Coq8a	Cd160	Ikzf2
150			Cd200r1	Cdc25c					Cdkn1b	Vwa8	Msh3	Fam102b
151			Cd200r4	Cdc42ep4					H2-T24	Tubg1	Plscr3	Tnfrsf25
152			Cd226	Cdc45					Ranbp10	Cad	Chpt1	Rcn3
153			Cd244	Cdc6					Txnip	Cbx5	Oasl1	Pde2a
154			Cd28	Cdca2					Themis2	Pfkm	Rbl2	Ptgfrn
155			Cd38	Cdca3					Smad7	Coro2a	Rgs3	Timeless
156			Cd44	Cdca5					Lgals8	Nup133	Itpk1	Angptl2
157			Cd48	Cdca7					Plekha1	Suv39h1	Gbp4	Hirip3
158			Cd69	Cdca8					Vps37b	Ncln	Phactr2	Upk1a
159			Cd7	Cdk1					Sat1	Diaph3	Irf7	Zranb3
160			Cd72	Cdk2					Enpp5	Pomt1	Trbj1-1	Gmfg
161			Cd9	Cdkn2c					Trmo	Sgsm3	AW112010	Ndrg1
162			Cd97	Cdkn2d					Pdlim1	Ptdss2	Nedd4	Coro7
163			Cdc20	Cecr5					Ptpre	Fam234b	D630039A03Rik	Slc15a3
164			Cdc25b	Cela1					Irf7	Ahcy	Trafd1	Kif2c
165			Cdc25c	Cenpa					Tcp11l2	Slc7a5	Klrc1	Ighd
166			Cdc45	Cenpe					Zfp456	Sema7a	Dusp10	Ildr1
167			Cdc6	Cenpf					Ccnd2	Nup205	Pip4k2a	Mtfr2
168			Cdca2	Cenph					Armcx2	Magee1	Trdc	Fam83d
169			Cdca3	Cenpi					Socs3	Larp1b	Reps1	Slc9b2
170			Cdca5	Cenpm					2410006H16Rik	Scrn3	Bst2	Myo1e
171			Cdca7	Cenpt					Pim2	Ercc6l2	Adap1	Tnfsf11
172			Cdca8	Cenpw					Gbp9	Slc19a2	Lat	Atp10d
173			Cdk1	Cep55					Mex3b	Gpsm2	Entr1	Espl1
174			Cdk2	Cep83					Acss1	Wdr90	Gimap6	Scml4
175			Cdk6	Cep85					Tmem71	Phactr2	Chsy1	Fancd2
176			Cdkn2c	Cers4					Thap3	Ergic1	Irgm2	Lamc1
177			Cdkn2d	Chaf1a					Slfn1	Drosha	Sema7a	Rap1gap2
178			Cela1	Chek1					Spry2	Odc1	Cipc	Hsd17b11
179			Cenpa	Chn2					Txk	Scrn2	Sp110	Gna15
180			Cenpe	Chpt1					Oas1g	Fanca	Fhl3	Kntc1
181			Cenpf	Chst12					H2-Oa	Gin1	Grap2	Fcgrt
182			Cep19	Chst2					Otulinl	Mybbp1a	Slc39a6	Ccr8
183			Cep192	Chtf18					Zfas1	Gstt3	Chst11	Myl4
184			Cep55	Cipc					Camk2n1	Slc25a10	Sec24a	Ccdc15
185			Chaf1a	Cisd3					Ccr7	Gdpd5	Ugcg	Marchf6
186			Chn2	Cish					Cdc42ep3	Pold1	Snx18	Kif18b
187			Chpt1	Cit					Tgtp1	Tmem109	Sertad2	Timp2
188			Chst12	Ckap2					Arl5c	Itgb3	Irf2bpl	Cpd
189			Chst2	Ckap2l					Kbtbd11	Pom121	Tesk1	F2rl1
190			Cipc	Ckb					Ppm1j	Chst2	P2ry10	Cep70
191			Cisd3	Cks1b					Armc7	Nr2f6	Phf11b	Cdc25b
192			Cish	Cks2					Scml4	Mmd	Gng2	Ticrr
193			Cit	Cldn25					Ifi209	Pdcd1	Ptpn12	Kif14
194			Ckap2	Clgn					AI987944	Srrm1	Tspan13	Hs3st3b1
195			Ckap2l	Clpb					Ccdc126	Slc43a3	Oxsr1	Pdzk1ip1
196			Ckb	Cmpk2					Pak6	Abcb8	Nab1	Dhrs3
197			Cks1b	Cnrip1					Ociad2	Kit	Tapbpl	Itgb3
198			Cks2	Coq7					Errfi1	Nup62	Ntpcr	Plcb2
199			Clec2i	Coro2a					Sidt1	Slc25a17	Apol7e	Rgcc
200			Clgn	Cpm					Acp5	Cse1l	Ripk2	Itgb7
201			Clpb	Cpne3					Kbtbd2	Topbp1	Stx11	Colq
202			Cltc	Crebl2					Tent5a	Rbpj	Plaat3	Ppic
203			Cmpk1	Crim1					Tgtp2	Hdlbp	Txndc16	Dscc1
204			Cmpk2	Crip1					Ms4a4c	Nup107	Trim12c	Pag1
205			Cmya5	Crip2					Fkbpl	Slc19a1	Sh2d1a	Nrgn
206			Cnrip1	Crmp1					Xaf1	Aldh7a1	Traf1	Klf4
207			Cntn1	Crot					Fam117a	Actn4	Trappc6b	Phldb3
208			Coro2a	Crtam					S1pr1	Polr1a	Efhd2	Endod1
209			Cpm	Csf1					Lysmd1	Ybx3	Taf13	Spry1
210			Cpne3	Csprs					Ifi208	Khsrp	Mndal	Macir
211			Crim1	Csrp1					Arl4d	Dis3	2210016L21Rik	S1pr1
212			Crip1	Cst7					Rhoc	Slc7a1	Evi2a	Iqgap3
213			Crmp1	Ctla2b					Hopx	Slc39a14	Dym	Rtn4rl1
214			Crot	Ctnna1					Necap1	Ctc1	Hcfc1r1	Runx1
215			Crtam	Ctps					Gpr183	Hnrnpll	Unc119	Cx3cr1
216			Csf1	Ctsa					Gm20140	Siah2	Mrpl58	Stom
217			Csprs	Ctsd					Sgpp2	Ptrh1	Gpr174	Trpm6
218			Ctage5	Ctss					Gdf11	Xrcc1	Myl12a	Gucy1a1
219			Ctdsp1	Ctsz					Apobec1	Nln	Hmgcs1	Wfikkn2
220			Ctla2a	Cux1					Oasl1	Msh6	Nedd9	Dglucy
221			Ctla2b	Cx3cr1					Pik3r5	Nomo1	Birc2	Gm17745
222			Ctps	Cxcl10					Zfp595	Xpot	Fyn	Pygm
223			Ctsc	Cxcr3					Arl4c	Gpd2	Tspan3	Tspan2
224			Ctsd	Cxcr4					Gbp10	Cluh	Cd96	Vax2
225			Ctss	Cxcr5					Nsg2	Stat5a	Sla2	H3c4
226			Ctsz	Cxcr6					Cyria	Gtf2h4	Trpc4ap	Igf1r
227			Cux1	Cyp51					Isg15	Samd4b	Gm8369	Rnf144a
228			Cx3cr1	Cysltr2					Gvin3	Supt16	Ctsw	Lif
229			Cxcl10	Cyth4					Ldlrap1	Hnrnpa2b1	Tbx21	Apobec2
230			Cxcr3	D1Ertd622e					Ifit1	Cyc1	Otulin	Dpp4
231			Cxcr4	D8Ertd82e					Gm19261	Ncaph2	Chmp1b	Il1rl1
232			Cxcr5	Dap3					Ifi213	Gpaa1	Ahcyl2	Il18r1
233			Cxcr6	Dapk2					Nod1	Slc25a39	Rab22a	Sgms1
234			Cxxc5	Dbf4					Wfikkn2	Cdc25a	Themis	Dnah8
235			Cyb561d1	Dbi					Traj58	Fus	Ccng1	Xkr5
236			Cysltr2	Dck					Ifit3b	Nvl	Ptp4a2	Tcf7l1
237			Cyth3	Dctpp1					Ctla2a	Sec14l1	Snw1	Fndc10
238			Cyth4	Ddias					Klhdc1	Epop	Psmb10	Mef2c
239			D16Ertd472e	Ddit3					BC147527	Ddb1	Fuca1	Ggt1
240			D1Ertd622e	Ddx28					Rps6ka5	Mbtps1	Tpm1	Atp8b4
241			D8Ertd82e	Dennd4c					Tnip3	Lonp1	H2-T22	Atp2b4
242			Dap3	Dennd5a					Zfp296	Trim28	Ostf1	Prdm1
243			Dapk2	Depdc1a					Trbj1-2	Hk2	Cd164	Zan
244			Ddit4	Depdc1b					Klf3	Map2k3	Setd3	Xylt1
245			Ddx1	Depdc5					Gm16845	Fasn		P2ry12
246			Ddx24	Dera					Lair1	Snrnp70		Etv4
247			Ddx28	Dgkh					Ifitm10	Heatr1		Plxdc1
248			Ddx56	Dgkq					Oasl2	D030056L22Rik		Zc3h12c
249			Ddx60	Dhfr					Ifit3	Ybx1		Ccr10
250			Dennd1b	Dhrs1					Ifi44	Hdgf		Epdr1
251			Dennd2d	Dlgap5					Slc43a1	Dynll2		Emp1
252			Dennd4c	Dna2					Zfp712	Ddx1		Tiam1
253			Dennd5a	Dnah8					Ifit1bl1	Prpf8		C920009B18Rik
254			Depdc1b	Dnajb14					Dapl1	Prep		Ceacam16
255			Depdc5	Dnajc27					Mylip	Chpf		Tppp3
256			Dgkd	Dnmt1					Ifi214	Celf2		Fam124b
257			Dgkh	Dock5					Tlr12	Pkm		Trib1
258			Dhfr	Dpp4					Gm12185	Eif3b		1700097N02Rik
259			Dhx58	Dscc1					Pde2a	Rpn1		H2-Ob
260			Diap1	Dse					Mxra8	Raver1		Nebl
261			Dkc1	Dsn1					Dglucy	Cpsf1		Dusp4
262			Dlgap5	Dtl					H2-Ob	Ciapin1		Popdc2
263			Dnajc15	Dtx1					E430002N23Rik	Atp5a1		Celf4
264			Dnajc27	Dtx4					Fcgrt	Mlec		Amotl1
265			Dnmt1	Dusp2					Gm12216	Aars		Acoxl
266			Dock11	Dusp4					Pald1	Nadk2		Kcnc1
267			Dock5	Dusp5					Gadd45g	Wdr6		Arnt2
268			Dok2	Dusp6					Nr2c2ap	Scap		Btbd8
269			Dpp4	E2f1					Atp8a2	Cd8a		Scart1
270			Dpysl2	E2f2					3300002I08Rik	Ssbp3		Scart2
271			Dscc1	E2f7					Emilin2	Rcc2		Cd40lg
272			Dse	E2f8					Fgfr1	Sf3a2		Mroh2a
273			Dtl	Ect2					Mgst1	Vcp		Fasl
274			Dtwd1	Efhd2					6330418K02Rik	Nup188		Snord22
275			Dtx1	Ehd3					Kcnip3	Anapc1		Ermn
276			Dtx4	Eif4e3					Vcan	Jund		Kirrel3
277			Dus4l	Elp3					Pou5f1	Lman2		Tmem132a
278			Dusp5	Emb					Pygl	Usp5		Slc15a1
279			Dusp6	Emc9					Gm3636	Uba1		Dock4
280			Dynll2	Eme1					Snora52			Ppm1e
281			E2f1	Emp1					Fam186b			Vangl2
282			E2f7	Enpp2					Ccr1			Gm11579
283			E2f8	Enpp4					Actn3			Scn1b
284			Ect2	Enpp5					S100a8			Glis1
285			Efemp2	Entpd1					Gm20139			Cage1
286			Egr1	Entpd5					Epha3			Sh3gl3
287			Ehd3	Epcam					Fn1			Socs2
288			Eid2	Erc1					Mcemp1			Mtus1
289			Eif2b3	Ercc6l					Ccdc162			Endou
290			Eif4e3	Esco2					Apoc2			1700021A07Rik
291			Elf4	Etv3					Slc16a2			Cacna1i
292			Elp3	Exo1					Sell			Gm15987
293			Emb	Ezh2					Gm9733			Fam20a
294			Emc9	F2r					Ramp1			Trp73
295			Emp1	F2rl2					Ms4a8a			Lamc2
296			Emp3	F2rl3					Gda			Ctbp2
297			Endod1	Faah					Mmp8			Ica1l
298			Enpp2	Fabp5					Chil4			A530010L16Rik
299			Enpp4	Fam101b					Lyz2			Dnah12
300			Enpp5	Fam102a					Ifitm6			Rhbdl3
301			Entpd1	Fam129b					Chil3			Reln
302			Epcam	Fam134b					Nfam1			4732490B19Rik
303			Erbb2ip	Fam160a2					Chil1			Gal3st1
304			Ercc6l	Fam189b								Ralyl
305			Ercc6l2	Fam64a								Slc41a2
306			Esco2	Fam69a								Trav6d-6
307			Esyt1	Fam78a								Nos1
308			Etv3	Fanci								Card14
309			Etv6	Fas								Trav6-6
310			Evl	Fasl								Cmtm7
311			Ext1	Fbxl2								Chst3
312			Ezh2	Fbxo31								Trav13n-1
313			F2r	Fbxo5								Cldn34c1
314			F2rl2	Fchsd2								Gucy2e
315			F2rl3	Fdps								Igkv13-84
316			Faah	Fen1								Scin
317			Fam101b	Fgf13								Cilp2
318			Fam102a	Fgfr1op								1500009L16Rik
319			Fam102b	Fgl2								Trav6n-7
320			Fam117b	Fignl1								Stfa3
321			Fam129b	Fkbp10								Scn4b
322			Fam134c	Fkbp2								Rph3a
323			Fam160a2	Flna								Igkv5-48
324			Fam174b	Flnb								Map7
325			Fam178a	Folr4								Irak3
326			Fam53c	Foxm1								Ccr9
327			Fam60a	Foxn3								Arhgap36
328			Fam63a	Frmd4b								Ighv1-76
329			Fam78a	Fzr1								Adrb1
330			Fam86	Gadd45b								Trav9-2
331			Fanci	Gadd45g								Trav3d-3
332			Fas	Gas2l3								Igkv14-100
333			Fasl	Gas7								Igkv15-103
334			Fbxl2	Gatsl3								Ifitm1
335			Fbxo31	Gbp6
336			Fbxo4	Gcnt1
337			Fbxo5	Gdf11
338			Fchsd2	Gem
339			Fgf13	Gen1
340			Fgfr1op	Gfi1
341			Fgl2	Gfod1
342			Fignl1	Ggt1
343			Filip1l	Gins1
344			Fkbp10	Gins2
345			Fli1	Glcci1
346			Flna	Glipr2
347			Flnb	Glrx
348			Folr4	Gm12185
349			Foxj2	Gm12216
350			Foxn3	Gm12253
351			Fpgs	Gm14446
352			Frmd4b	Gm15280
353			Frmd6	Gm2000
354			Fundc1	Gm21994
355			Gaa	Gm2a
356			Gadd45b	Gm5595
357			Gadd45g	Gm7609
358			Galnt10	Gmnn
359			Galnt6	Gna15
360			Gas2l3	Gnaq
361			Gatsl3	Gnl3
362			Gbp4	Gns
363			Gbp6	Gp49a
364			Gbp9	Gpd2
365			Gdf11	Gpr146
366			Gem	Gpr18
367			Gfod1	Gpr183
368			Ggt1	Gpr55
369			Ggta1	Gpr56
370			Glcci1	Gpr65
371			Glipr2	Gpr68
372			Glrx	Gprin3
373			Gltscr1l	Gpsm2
374			Gm12185	Gramd1a
375			Gm12216	Gramd3
376			Gm12250	Gramd4
377			Gm12253	Grwd1
378			Gm2000	Gsap
379			Gm21994	Gse1
380			Gm2a	Gsg2
381			Gmnn	Gtf2i
382			Gna15	Gzma
383			Gnaq	Gzmb
384			Gng2	Gzmk
385			Gnl2	H2-Q10
386			Gnl3	H2afx
387			Gns	H2afz
388			Golm1	H6pd
389			Gpatch4	Haao
390			Gpd2	Haus1
391			Gpr18	Havcr2
392			Gpr183	Hcst
393			Gpr56	Hdac10
394			Gpr68	Hdac4
395			Gprin3	Hdgfrp3
396			Gpsm2	Hells
397			Gramd1a	Hexb
398			Gramd3	Hiatl1
399			Gramd4	Hic1
400			Grwd1	Hid1
401			Gsap	Hint1
402			Gse1	Hist1h1e
403			Gsg2	Hist1h2ae
404			Gtf2e2	Hist1h2ap
405			Gtf2i	Hivep3
406			Gzma	Hjurp
407			Gzmb	Hmgb2
408			Gzmk	Hmgb3
409			H2afx	Hmgn2
410			H2afz	Hmgn5
411			H6pd	Hmmr
412			Havcr2	Hn1l
413			Hcst	Hook1
414			Hdac10	Hopx
415			Hdac5	Hrh2
416			Hdgfrp3	Hs3st3b1
417			Helz2	Hyls1
418			Herc1	I830012O16Rik
419			Herc6	Ica1
420			Hgsnat	Icam1
421			Hiatl1	Icam2
422			Hic1	Icos
423			Hid1	Id2
424			Hif1a	Idh2
425			Hip1	Ifi204
426			Hist1h1e	Ifi44
427			Hist1h2ae	Ifih1
428			Hist1h2ap	Ifit1
429			Hmgb3	Ifit3
430			Hmgn1	Ifitm10
431			Hmmr	Ifng
432			Hn1l	Ifngr1
433			Hnrnpul2	Ighm
434			Hook1	Iigp1
435			Hs3st3b1	Il10ra
436			Hsh2d	Il12rb1
437			Hspa5	Il12rb2
438			Hspa9	Il15ra
439			Hvcn1	Il18r1
440			Hyls1	Il18rap
441			I830012O16Rik	Il21r
442			Ica1	Il7r
443			Icam2	Ildr1
444			Icmt	Impa2
445			Icos	Inadl
446			Id2	Incenp
447			Ids	Inpp4a
448			Ifi204	Iqgap2
449			Ifi44	Iqgap3
450			Ifih1	Irak2
451			Ifit1	Irf1
452			Ifit3	Itfg3
453			Ifitm10	Itgam
454			Ifngr1	Itgav
455			Ift57	Itgax
456			Igf2r	Itgb1
457			Ighm	Itgb3
458			Igtp	Itgb7
459			Iigp1	Itih5
460			Ikbke	Itk
461			Il12rb1	Jup
462			Il12rb2	Kbtbd11
463			Il18r1	Kcna3
464			Il18rap	Kcnip3
465			Il21r	Kcnn4
466			Il7r	Khnyn
467			Ildr1	Kif11
468			Inadl	Kif15
469			Incenp	Kif18a
470			Inpp4a	Kif18b
471			Inpp4b	Kif20a
472			Inpp5d	Kif22
473			Iqgap2	Kif23
474			Irak2	Kif2c
475			Irf1	Kif4
476			Irf7	Kifc1
477			Isg15	Klf2
478			Isoc1	Klf3
479			Itfg3	Klhdc2
480			Itgad	Klhl25
481			Itgam	Klhl6
482			Itgax	Klk8
483			Itgb1	Klra3
484			Itih5	Klrc1
485			Itpkb	Klrc2
486			Itpr3	Klrd1
487			Jup	Klre1
488			Kansl1	Klrg1
489			Kbtbd11	Klrk1
490			Kcna3	Knstrn
491			Kcnab2	Kntc1
492			Kcnip3	Kpna2
493			Kcnk5	L1cam
494			Kcnn4	L3mbtl3
495			Lag3	Iqgap2
496			Lair1	Irf7
497			Lamb3	Isg15
498			Lancl2	Isoc1
499			Lancl3	Itga6
500			Lap3	Itgad
501			Larp1b	Itgam
502			Lats2	Itgax
503			Lax1	Itgb1
504			Lcp2	Itgb3
505			Ldhb	Itgb7
506			Ldlrap1	Itih5
507			Lef1	Jak3
508			Lfng	Jdp2
509			Lgals1	Jrk
510			Lgals3	Jup
511			Lig1	Kansl2-ps
512			Litaf	Kbtbd11
513			Lmna	Kcna3
514			Lmnb1	Kcnab2
515			Lpar6	Kcnip3
516			Lpin1	Kcnk5
517			Lrrc8b	Kcnn4
518			Lrrk1	Kdm4a
519			Ltb	Khnyn
520			Ly6c2	Kif11
521			Ly6e	Kif15
522			Lyst	Kif18a
523			Mad2l1	Kif18b
524			Man1c1	Kif20a
525			Map3k4	Kif21b
526			Map3k8	Kif22
527			Marcksl1	Kif23
528			Marveld1	Kif2c
529			Mast3	Kif4
530			Matk	Klf11
531			Mbnl3	Klf2
532			Mboat1	Klf3
533			Mcm10	Klhl28
534			Mcm2	Klhl6
535			Mcm3	Klk8
536			Mcm5	Klra3
537			Mcm6	Klrc1
538			Mcm7	Klrc2
539			Mcm8	Klrd1
540			Med7	Klre1
541			Melk	Klrg1
542			Metrnl	Klrk1
543			Mettl1	Knstrn
544			Mfhas1	Kntc1
545			Mgrn1	Kpna2
546			Mical2	L1cam
547			Mis18bp1	L3mbtl3
548			Mki67	Lag3
549			Mknk2	Lair1
550			Mnda	Lamb3
551			Mocos	Lamc1
552			Mpp6	Lancl2
553			Ms4a4c	Lap3
554			Msl3l2	Lasp1
555			Mtfr2	Lats2
556			Mthfd1	Lax1
557			Mthfd2	Ldhb
558			Mtmr10	Ldlrap1
559			Mxd4	Lef1
560			Myadm	Lfng
561			Myb	Lgals1
562			Mybl2	Lgals3
563			Myc	Lig1
564			Mylip	Limd2
565			Myo5a	Litaf
566			N4bp1	Lmnb1
567			Nabp1	Lmtk2
568			Napepld	Lpar6
569			Natd1	Lpin1
570			Nbn	Lpxn
571			Ncapd2	Lrrc8a
572			Ncapg	Lrrc8d
573			Ncapg2	Lrrk1
574			Ncaph	Ltb
575			Nccrp1	Ly6c2
576			Ncoa7	Ly6e
577			Ndc1	Lysmd2
578			Ndc80	Lysmd3
579			Ndfip2	Lyst
580			Ndnf	Mad2l1
581			Ndrg2	Madd
582			Ndrg4	Magt1
583			Nedd4	Malt1
584			Nedd9	Man1c1
585			Nek2	Map3k2
586			Nek7	Map3k8
587			Nfatc1	Map4
588			Nfatc3	Mapk1ip1l
589			Nipal3	Marcksl1
590			Nkg7	Marveld1
591			Nlk	Mast3
592			Nmral1	Matk
593			Nop2	Mbnl3
594			Nqo2	Mboat1
595			Nr1d2	Mbp
596			Nr4a2	Mccc1
597			Nrm	Mccc2
598			Nrp1	Mcm10
599			Nt5c	Mcm2
600			Nt5e	Mcm3
601			Nuf2	Mcu
602			Nup93	Mdm1
603			Nusap1	Mef2a
604			Nutf2-ps1	Melk
605			Oas3	Metap1d
606			Oasl1	Metrnl
607			Oasl2	Mettl1
608			Ogfrl1	Mettl16
609			Oip5	Mettl7a1
610			Orc6	Mfsd10
611			Pacsin1	Mfsd4
612			Pacsin2	Mgrn1
613			Padi2	Mid1ip1
614			Pak4	Mis18bp1
615			Paqr4	Mki67
616			Parpbp	Mkl1
617			Pask	Mknk2
618			Pbdc1	Mnda
619			Pbk	Mob1a
620			PCDHGB6	Mphosph10
621			Pcna	Mpnd
622			Pdcd1	Mpp6
623			Pde2a	Mprip
624			Pde3b	Mrpl17
625			Pde4b	Mrpl45
626			Pde7a	Mrps27
627			Pdgfb	Mrps6
628			Pdk2	Ms4a4c
629			Pdlim1	Msl3l2
630			Pea15a	Mtfr2
631			Peak1	Mthfd1
632			Pecam1	Mthfd2
633			Pelo	Mtmr10
634			Pgam1-ps2	Mtpn
635			Pglyrp2	Mx2
636			Phf1	Mxi1
637			Phf11c	Myadm
638			Phf13	Myb
639			Pik3ap1	Mybl2
640			Pitpnc1	Myc
641			Pkp4	Mylip
642			Plcg1	N4bp1
643			Plcxd1	Nabp1
644			Plec	Naip2
645			Plek	Napepld
646			Plekha1	Nbn
647			Plekhf1	Ncald
648			Plin3	Ncapd2
649			Plk1	Ncapg
650			Plk4	Ncaph
651			Plp2	Nccrp1
652			Plxnc1	Nck2
653			Pmaip1	Nckap1
654			Pmf1	Ncln
655			Pmm1	Ncoa7
656			Pogk	Ndc80
657			Poglut1	Ndfip2
658			Pola1	Ndnf
659			Pold1	Ndrg4
660			Pole	Nedd4
661			Popdc2	Nedd9
662			Pou2f2	Nek2
663			Pou6f1	Nfatc3
664			Ppa1	Nfic
665			Ppap2c	Nfkb2
666			Ppil1	Nfkbia
667			Ppm1j	Nin
668			Ppp1r14b	Ninj2
669			Ppp1r16b	Nipa2
670			Prc1	Nipal3
671			Prdm1	Nlrc3
672			Prf1	Nmnat2
673			Prim1	Nmral1
674			Prim2	Nop16
675			Prkag2	Nop2
676			Prkch	Nop58
677			Prkd3	Notch2
678			Prmt2	Npm3
679			Prr5l	Nptn
680			Prss16	Nqo2
681			Psat1	Nr1d2
682			Psd4	Nr4a2
683			Psmc3ip	Nrm
684			Ptger2	Nt5c
685			Ptger4	Nt5e
686			Ptk2b	Nuf2
687			Ptpn4	Nufip2
688			Ptpn6	Nup210
689			Pxylp1	Nusap1
690			Pycard	Oas1a
691			Rab11fip1	Oas3
692			Rab11fip4	Oasl1
693			Rab32	Oasl2
694			Racgap1	Ociad2
695			Rad51	Ogfrl1
696			Rad51ap1	Osbpl3
697			Rad54b	Osbpl8
698			Rad54l	Pacs1
699			Raly	Pacsin1
700			Rap1b	Padi2
701			Rap1gap2	Pafah1b3
702			Rap2a	Pald1
703			Rara	Pank1
704			Rasa3	Paqr4
705			Rasgrp2	Parp12
706			Rassf3	Parpbp
707			Rbbp8	Pbk
708			Rcc1	Pbx3
709			Rcn1	Pcca
710			Rcsd1	PCDHGB6
711			Rdh10	Pcnxl3
712			Reck	Pdcd1
713			Relb	Pde2a
714			Ret	Pde4a
715			Rexo2	Pde4b
716			Rfc4	Pde7a
717			Rgs1	Pdgfb
718			Rgs3	Pdk1
719			Rhoq	Pdk2
720			Rmi2	Pdlim1
721			Rnaseh2b	Pdlim5
722			Rnaset2b	Pea15a
723			Rnf130	Pecam1
724			Rnf138	Pelo
725			Rnf144a	Pgam1-ps2
726			Rnf149	Pglyrp2
727			Rnf157	Phf11c
728			Rnf43	Phf13
729			Rom1	Piezo1
730			Rpl12	Pik3ap1
731			Rpl15	Pik3cd
732			Rps6ka1	Pik3cg
733			Rptor	Pik3ip1
734			Rrm1	Pik3r1
735			Rrm2	Pik3r5
736			Rrp12	Pim2
737			Rrp15	Pitrm1
738			Rtel1	Pkdcc
739			Rtn4rl1	Pkp4
740			Rundc3b	Plac8
741			Runx1	Plcg1
742			Runx3	Plcxd1
743			S100a4	Plec
744			S1pr1	Plek
745			S1pr5	Plekhf1
746			Samd3	Plekhg5
747			Samsn1	Plin3
748			Sapcd2	Plk1
749			Satb1	Plk3
750			Sbk1	Plp2
751			Scarb1	Plscr3
752			Scd2	Plscr4
753			Scml4	Plxnc1
754			Scpep1	Pmaip1
755			Sell	Pmf1
756			Sema4a	Pmm1
757			Sema4f	Pogk
758			Sepn1	Pole
759			2019-09-11	Pomk
760			2019-09-04	Popdc2
761			Serpina3f	Pou6f1
762			Serpina3g	Ppa1
763			Serpinb6b	Ppan
764			Setx	Ppap2c
765			Sgk1	Ppm1j
766			Sgms1	Ppp1r16a
767			Sgol1	Ppp1r16b
768			Sgol2	Prc1
769			Sh2b3	Prdm1
770			Sh2d2a	Prelid2
771			Sh2d3c	Prex1
772			Sh3bp2	Prf1
773			Sh3bp5	Prim2
774			Sh3d19	Prkag2
775			Shcbp1	Prkd3
776			Shmt1	Prkx
777			Sidt1	Prmt2
778			Sigmar1	Prr5l
779			Sike1	Prune
780			Ska3	Psap
781			Slamf1	Psat1
782			Slamf6	Psen2
783			Slc16a1	Ptch1
784			Slc16a6	Ptger2
785			Slc22a15	Ptger4
786			Slc25a33	Ptplad1
787			Slc25a53	Ptpn4
788			Slc26a11	Ptpn6
789			Slc28a2	Ptpn9
790			Slc2a3	Pus7
791			Slc2a8	Pxylp1
792			Slc36a1	Pycard
793			Slc39a11	Qprt
794			Slc39a6	Rab11fip4
795			Slc41a1	Rab32
796			Slc43a3	Rab5b
797			Slc45a4	Racgap1
798			Slc9a7	Rad51
799			Slco3a1	Rad51ap1
800			Slfn5	Rad54b
801			Slfn9	Rad54l
802			Smad1	Ralgapb
803			Smad3	Raly
804			Smad7	Rap1b
805			Smc2	Rap1gap2
806			Smpd5	Rap2a
807			Smpdl3b	Rap2b
808			Smtn	Rapgef2
809			Smyd2	Rara
810			Snai3	Rarg
811			Snx10	Rars2
812			Snx18	Rasa3
813			Snx33	Rasgrp2
814			Soat2	Rassf3
815			Socs1	Rcc1
816			Socs3	Rcl1
817			Sord	Reep5
818			Sp1	Relb
819			Spag5	Rell1
820			Spata13	Ret
821			Spc24	Rexo2
822			Spc25	Rfc4
823			Spdl1	Rftn1
824			Spice1	Rgs1
825			Spin2c	Rgs3
826			Spint2	Rhbdf2
827			Spn	Rhoq
828			Spock2	Ripk2
829			Sptan1	Rmnd5a
830			Sptbn1	Rnf144a
831			Sqle	Rnf157
832			Srbd1	Rnf213
833			Srm	Rnf216
834			Ssh2	Rnf43
835			Ssx2ip	Rom1
836			St14	Rpl12
837			St3gal3	Rptor
838			Stard10	Rrm1
839			Steap3	Rrm2
840			Stil	Rrp15
841			Stmn1	Rtn4rl1
842			Strbp	Rundc3b
843			Stx2	Runx1
844			Sun1	Ruvbl1
845			Suox	Ruvbl2
846			Susd2	S100a10
847			Susd3	S100a13
848			Suv39h1	S100a4
849			Suv39h2	S100a6
850			Syne2	S1pr1
851			Syngr3	S1pr4
852			Sytl1	S1pr5
853			Sytl2	Saal1
854			Tacc3	Samd10
855			Taf4b	Samd3
856			Tagln2	Sapcd2
857			Tapbpl	Satb1
858			Tax1bp3	Sbf1
859			Tbc1d2	Sbk1
860			Tbkbp1	Scly
861			Tbx21	Scrn2
862			Tcf19	Sdr39u1
863			Tcf7	Sec22a
864			Tcirg1	Sell
865			Tcrg-C1	Sema4a
866			Tcrg-C2	Sema4f
867			Tdp1	Sepn1
868			Tef	2019-09-11
869			Tesk1	2019-09-04
870			Tgtp1	Serpina3f
871			Thada	Serpina3g
872			Thoc6	Serpinb9
873			Tigit	Serpini1
874			Timm8a1	Setx
875			Timp2	Sfxn3
876			Tipin	Sgk1
877			Tk1	Sgms1
878			Tlr12	Sgol1
879			Tm6sf1	Sgol2
880			Tmem104	Sh2b3
881			Tmem135	Sh2d2a
882			Tmem140	Shcbp1
883			Tmem154	Shisa5
884			Tmem159	Shmt1
885			Tmem237	Sidt1
886			Tmem37	Sike1
887			Tmem38b	Ska3
888			Tmem50b	Slamf1
889			Tmem71	Slamf6
890			Tmem97	Slc12a6
891			Tmpo	Slc16a1
892			Tmtc4	Slc16a6
893			Tnfaip1	Slc17a9
894			Tnfaip3	Slc20a1
895			Tnfaip8	Slc22a15
896			Tnfaip8l1	Slc25a10
897			Tnfrsf1a	Slc25a24
898			Tnfrsf1b	Slc25a33
899			Tnfrsf22	Slc25a53
900			Tnfrsf25	Slc26a11
901			Tnfrsf8	Slc27a4
902			Tnfsf10	Slc2a3
903			Tnfsf4	Slc35d2
904			Tnfsf8	Slc36a1
905			Tnk2	Slc39a11
906			Top1mt	Slc39a6
907			Top2a	Slc39a9
908			Tox2	Slc43a3
909			Tpd52	Slc45a4
910			Tpi1	Slc52a3
911			Tpm4	Slc9a7
912			Tppp3	Slco3a1
913			Tpx2	Slco4a1
914			Traf1	Slfn5
915			Traip	Slfn8
916			Trappc10	Smad1
917			Trbv13-3	Smad3
918			Trim36	Smc2
919			Trip13	Smpd2
920			Tsc22d3	Smpdl3b
921			Tspan3	Smtn
922			Tspan31	Smyd2
923			Tspan32	Smyd5
924			Tsr1	Snai3
925			Ttc13	Snx10
926			Ttk	Snx18
927			Tuba1b	Soat2
928			Tuba1c	Socs1
929			Tubb4b	Socs3
930			Tubb5	Sord
931			Txndc5	Spag5
932			Tyms	Spata13
933			Ubash3a	Spc24
934			Ubash3b	Spc25
935			Ube2c	Spdl1
936			Ube2s	Spice1
937			Ube2t	Spin2c
938			Uck2	Spint2
939			Ugcg	Spn
940			Uhrf1	Spock2
941			Uhrf1bp1l	Sppl2a
942			Usp18	Sptan1
943			Usp20	Srbd1
944			Usp33	Srm
945			Utp14a	Ssbp2
946			Vars	Ssh1
947			Vcl	Ssx2ip
948			Vegfb	St14
949			Vim	St3gal4
950			Vps37b	St7
951			Vps37c	Stard10
952			Wbp1	Stat1
953			Wdhd1	Steap3
954			Wdr62	Stil
955			Wee1	Stim1
956			Xndc1	Stim2
957			Zbed4	Stk24
958			Zbtb32	Stk38
959			Zbtb38	Stmn1
960			Zbtb4	Strbp
961			Zdhhc2	Stx2
962			Zeb2	Stx6
963			Zfp120	Sun1
964			Zfp26	Suox
965			Zfp36l1	Susd2
966			Zfp395	Suv39h1
967			Zfp422	Suv39h2
968			Zfp512	Syne2
969			Zfp652	Syngr3
970			Zfp874b	Synj2
971			Zfp937	Synpo
972			Zmynd8	Sytl1
973			Zscan20	Sytl2
974			Zwilch	Tacc3
975				Tagln2
976				Tapbpl
977				Tax1bp3
978				Tbc1d2
979				Tbkbp1
980				Tbx21
981				Tcf19
982				Tcf7
983				Tcrg-C1
984				Tcrg-C4
985				Tdp1
986				Tdrd7
987				Tef
988				Tesk1
989				Tespa1
990				Tgif1
991				Tgif2
992				Tgtp1
993				Thada
994				Thoc6
995				Thumpd2
996				Tigit
997				Timp2
998				Tk1
999				Tlr12
1000				Tm6sf1
1001				Tmem104
1002				Tmem109
1003				Tmem135
1004				Tmem140
1005				Tmem159
1006				Tmem163
1007				Tmem171
1008				Tmem237
1009				Tmem37
1010				Tmem38b
1011				Tmem65
1012				Tmem71
1013				Tmem97
1014				Tmlhe
1015				Tmsb15b1
1016				Tnfaip3
1017				Tnfaip8
1018				Tnfaip8l1
1019				Tnfaip8l2
1020				Tnfrsf25
1021				Tnfrsf8
1022				Tnfrsf9
1023				Tnfsf10
1024				Tnfsf4
1025				Tnfsf8
1026				Tnip1
1027				Tob1
1028				Top1mt
1029				Top2a
1030				Tor3a
1031				Tox2
1032				Tpd52
1033				Tpi1
1034				Tppp3
1035				Tpx2
1036				Traf1
1037				Traf5
1038				Trafd1
1039				Traip
1040				Trappc10
1041				Trib1
1042				Trib2
1043				Trim12a
1044				Trip13
1045				Trmt61a
1046				Trp53inp1
1047				Tsc22d3
1048				Tspan13
1049				Tspan2
1050				Tspan3
1051				Tspan31
1052				Tsr1
1053				Ttc27
1054				Ttc7
1055				Ttk
1056				Tuba1a
1057				Tuba1b
1058				Tubb4b
1059				Txk
1060				Txndc5
1061				Txnip
1062				Tyms
1063				Ubac2
1064				Ubash3b
1065				Ube2c
1066				Ube4b
1067				Ubxn2b
1068				Uck2
1069				Ugcg
1070				Uhmk1
1071				Uhrf1
1072				Ulk2
1073				Usp18
1074				Usp20
1075				Usp33
1076				Vamp3
1077				Vars
1078				Vcl
1079				Vegfb
1080				Vim
1081				Vprbp
1082				Vwa5a
1083				Wbp1
1084				Wbp1l
1085				Wdr4
1086				Wdr43
1087				Wdr46
1088				Wdr6
1089				Wdr7
1090				Wdr82
1091				Wee1
1092				Xndc1
1093				Xrcc5
1094				Xylt2
1095				Zbtb20
1096				Zbtb32
1097				Zbtb38
1098				Zc3h12d
1099				Zc4h2
1100				Zdhhc13
1101				Zdhhc15
1102				Zdhhc2
1103				Zeb2
1104				Zfp120
1105				Zfp26
1106				Zfp36l1
1107				Zfp512
1108				Zfp652
1109				Zfp783
1110				Zfp874b
1111				Zfyve26
1112				Zswim4
1113				Zwint
1114				Zyx
