# Supplementary material for: A pan-immunotherapy signature to predict intratumoral CD8+ T cell expansions
Source: Nat Commun. 2025 Oct 20;16:9175. doi: 10.1038/s41467-025-64107-5 (PMC12537911; doi:10.1038/s41467-025-64107-5)
Supplement: Supplementary file 8 — Source data [file 41467_2025_64107_MOESM8_ESM.xlsx]

## Sheet: Figure 1e
Figure 1e
	Tumour14	Tumour21	Change	Mouse
	0.0975851	0.0281192	Contracting	1
	0.0714633	0.00698405	Contracting	1
	0.0565712	0.0112944	Contracting	1
	0.0304552	0.00119959	Contracting	1
	0.0194626	0.00374109	Contracting	1
	0.0157309	0.00286682	Contracting	1
	0.0113918	0.0031413	Contracting	1
	0.0111546	0.00164689	Contracting	1
	0.0107901	0.00655708	Contracting	1
	0.00963296	0.000620127	Contracting	1
	0.00924533	0.00157573	Contracting	1
	0.008094	0.00233818	Contracting	1
	0.00758487	0.013592	Expanding	1
	0.00742866	0.00217553	Contracting	1
	0.00710467	0.00207387	Contracting	1
	0.00705839	0.0136123	Expanding	1
	0.00696582	0.000782783	Contracting	1
	0.00683275	0.000630293	Contracting	1
	0.00636991	0.000365976	Contracting	1
	0.00602277	0.000589629	Contracting	1
	0.005369	0.00040664	Contracting	1
	0.00432182	0.000762451	Contracting	1
	0.00418296	0.00145374	Contracting	1
	0.00415403	0.00204337	Contracting	1
	0.00399204	0.000853945	Contracting	1
	0.152428	0.0968975	Contracting	2
	0.0909194	0.131033	Expanding	2
	0.0610403	0.0165876	Contracting	2
	0.041904	0.0262281	Contracting	2
	0.0371641	0.00388808	Contracting	2
	0.0351071	0.0104369	Contracting	2
	0.0236088	0.0109054	Contracting	2
	0.0232338	0.0056869	Contracting	2
	0.0152373	0.0126573	Undefined	2
	0.0124579	0.00718124	Contracting	2
	0.0123779	0.00470317	Contracting	2
	0.0107676	0.00227195	Contracting	2
	0.00839073	0.00155055	Contracting	2
	0.00639163	0.00452985	Undefined	2
	0.00616276	0.00358359	Undefined	2
	0.00611864	0.00271697	Contracting	2
	0.00593941	0.00670342	Undefined	2
	0.00586497	0.00095094	Contracting	2
	0.00563059	0.000524657	Contracting	2
	0.00560026	0.000360701	Contracting	2
	0.00507359	0.0034009	Undefined	2
	0.00468756	0.00486713	Undefined	2
	0.00446697	0.000477812	Contracting	2
	0.00444767	0.000730772	Contracting	2
	0.00427395	0.000796354	Contracting	2
	0.121706	0.0172836	Contracting	3
	0.0185923	0.00395739	Contracting	3
	0.0150929	0.00306798	Contracting	3
	0.0131373	0.00645574	Contracting	3
	0.0128615	0.00976356	Undefined	3
	0.0122316	0.0059111	Contracting	3
	0.0107659	0.00366258	Contracting	3
	0.00962964	0.00660564	Undefined	3
	0.00866214	0.000659565	Contracting	3
	0.00858392	0.00147902	Contracting	3
	0.00791697	0.00786481	Undefined	3
	0.00734882	0.00179881	Contracting	3
	0.00588729	0.000479683	Contracting	3
	0.00585024	0.00237343	Contracting	3
	0.00582554	0.00106929	Contracting	3
	0.00567733	0.00450203	Undefined	3
	0.0055991	0.0036376	Undefined	3
	0.00521211	0.00134911	Contracting	3
	0.00503096	0.000504667	Contracting	3
	0.00501861	0.00329782	Undefined	3
	0.00468102	0.000609598	Contracting	3
	0.00457809	0.00160394	Contracting	3
	0.00442165	0.00138908	Contracting	3
	0.00428167	0.000824456	Contracting	3
	0.00418286	0.000394739	Contracting	3
	0.0772362	0.0170749	Contracting	4
	0.0581057	0.0149337	Contracting	4
	0.0414158	0.0522817	Undefined	4
	0.033881	0.00330217	Contracting	4
	0.0226937	0.00513671	Contracting	4
	0.0215335	0.00557481	Contracting	4
	0.0211593	0.00721769	Contracting	4
	0.0184749	0.00769412	Contracting	4
	0.0175858	0.00999962	Contracting	4
	0.0124333	0.00456171	Contracting	4
	0.0122994	0.00155525	Contracting	4
	0.0109092	0.0036417	Contracting	4
	0.00967684	0.000969295	Contracting	4
	0.00925805	0.00182906	Contracting	4
	0.00888732	0.00117192	Contracting	4
	0.00883583	0.0141397	Expanding	4
	0.00854061	0.00667554	Undefined	4
	0.0076996	0.000273812	Contracting	4
	0.0071126	0.0167847	Expanding	4
	0.00701305	0.0101584	Undefined	4
	0.00685858	0.00201526	Contracting	4
	0.00655307	0.000985723	Contracting	4
	0.0065359	0.000585958	Contracting	4
	0.00645352	0.00171954	Contracting	4
	0.00638486	0.0175514	Expanding	4
	0.107785	0.0050988	Contracting	5
	0.0636705	0.00341385	Contracting	5
	0.0298573	0.00504508	Contracting	5
	0.0259758	0.00282778	Contracting	5
	0.0231552	0.00292058	Contracting	5
	0.021896	0.00629048	Contracting	5
	0.0182277	0.00580697	Contracting	5
	0.0169239	0.00796077	Contracting	5
	0.0167554	0.00755052	Contracting	5
	0.0165869	0.00721353	Contracting	5
	0.016453	0.00659816	Contracting	5
	0.015412	0.0183147	Undefined	5
	0.0140141	0.000644676	Contracting	5
	0.0130871	0.00586069	Contracting	5
	0.0090965	1.46517e-05	Contracting	5
	0.00782745	0.00180705	Contracting	5
	0.00764899	0.00268615	Contracting	5
	0.00702934	0.00118679	Contracting	5
	0.00656832	0.00160192	Contracting	5
	0.00655344	0.00252498	Contracting	5
	0.00578012	0.0019731	Contracting	5
	0.00510098	0.00156773	Contracting	5
	0.0048432	0.000615373	Contracting	5
	0.0048085	0.000151401	Contracting	5
	0.00462013	0.000493275	Contracting	5
	0.359016	0.0378547	Contracting	6
	0.073715	0.00828935	Contracting	6
	0.0442373	0.00764463	Contracting	6
	0.0362803	0.0101683	Contracting	6
	0.0223454	0.00618938	Contracting	6
	0.0184759	0.00854724	Contracting	6
	0.0144179	0.00167169	Contracting	6
	0.0133401	0.00339864	Contracting	6
	0.0112551	0.000658543	Contracting	6
	0.0111138	0.00398349	Contracting	6
	0.0104247	0.00164406	Contracting	6
	0.00935278	0.00349534	Contracting	6
	0.00890517	0.00145064	Contracting	6
	0.00867547	0.00148748	Contracting	6
	0.00855179	0.000741437	Contracting	6
	0.00799227	0.000769068	Contracting	6
	0.00745631	0.000128946	Contracting	6
	0.00667299	4.14468e-05	Contracting	6
	0.00625482	0.00210457	Contracting	6
	0.00607813	0.00303943	Contracting	6
	0.00561285	0.00119275	Contracting	6
	0.00520057	0.00755252	Undefined	6
	0.0051299	0.000363811	Contracting	6
	0.0043289	0.000290127	Contracting	6
	0.00425234	0.000280917	Contracting	6
	0.0762812	0.0435042	Contracting	7
	0.0524616	0.00853644	Contracting	7
	0.0394404	0.0140808	Contracting	7
	0.0351526	0.00259751	Contracting	7
	0.0263011	0.0120834	Contracting	7
	0.0248156	0.00777609	Contracting	7
	0.020961	0.00464839	Contracting	7
	0.0198525	0.000731577	Contracting	7
	0.0192278	0.0062184	Contracting	7
	0.0171402	0.00328388	Contracting	7
	0.0116425	0.00124121	Contracting	7
	0.0114962	0.00681846	Contracting	7
	0.0104721	0.000304139	Contracting	7
	0.0104552	0.0017303	Contracting	7
	0.0103651	0.000312359	Contracting	7
	0.010005	2.05499e-05	Contracting	7
	0.00912718	0.00213719	Contracting	7
	0.00900901	0.00242489	Contracting	7
	0.00884582	0.00117135	Contracting	7
	0.00836752	0.0294768	Expanding	7
	0.00787233	0.00246188	Contracting	7
	0.00718582	0.00108504	Contracting	7
	0.00683694	0.000476758	Contracting	7
	0.00648243	0.00011097	Contracting	7
	0.00627423	0.0012782	Contracting	7

## Sheet: Figure 1f
Figure 1f
	Tumour14	Tumour21	Change	Mouse
	0.0975851	0.0281192	Contracting	1
	0.00705839	0.0136123	Expanding	1
	0.00758487	0.013592	Expanding	1
	0.0565712	0.0112944	Contracting	1
	0.00271922	0.0105117	Expanding	1
	0.0714633	0.00698405	Contracting	1
	0.000526486	0.00692305	Expanding	1
	0.0107901	0.00655708	Contracting	1
	0.000214066	0.00522533	Expanding	1
	0.000995117	0.00505251	Expanding	1
	0.000619055	0.00416806	Expanding	1
	0.00278286	0.0041274	Undefined	1
	0.0194626	0.00374109	Contracting	1
	0.0113918	0.0031413	Contracting	1
	0	0.00288715	Expanding	1
	0.0157309	0.00286682	Contracting	1
	0	0.00275499	Expanding	1
	0	0.00273466	Expanding	1
	0.00256879	0.00247034	Undefined	1
	0.008094	0.00233818	Contracting	1
	0.00742866	0.00217553	Contracting	1
	0.00256879	0.00213486	Undefined	1
	0.00710467	0.00207387	Contracting	1
	0	0.00205353	Expanding	1
	0.00415403	0.00204337	Contracting	1
	0.0909194	0.131033	Expanding	2
	0.152428	0.0968975	Contracting	2
	0.041904	0.0262281	Contracting	2
	0.0610403	0.0165876	Contracting	2
	0.0152373	0.0126573	Undefined	2
	0.0236088	0.0109054	Contracting	2
	0.0351071	0.0104369	Contracting	2
	0.0124579	0.00718124	Contracting	2
	0.00593941	0.00670342	Undefined	2
	0.0232338	0.0056869	Contracting	2
	0.00468756	0.00486713	Undefined	2
	0.0123779	0.00470317	Contracting	2
	0.00639163	0.00452985	Undefined	2
	0.00197153	0.00430968	Expanding	2
	0	0.00415978	Expanding	2
	0.0371641	0.00388808	Contracting	2
	0	0.00375692	Expanding	2
	0.00404785	0.0037007	Undefined	2
	0.00616276	0.00358359	Undefined	2
	0.00507359	0.0034009	Undefined	2
	0	0.00339153	Expanding	2
	0	0.00335874	Expanding	2
	0.000311585	0.00331189	Expanding	2
	0.00240996	0.0032791	Undefined	2
	0	0.00277787	Expanding	2
	0.00116099	0.0371355	Expanding	3
	0.00038288	0.0346022	Expanding	3
	0	0.0173685	Expanding	3
	0.121706	0.0172836	Contracting	3
	8.64568e-05	0.0154048	Expanding	3
	0	0.013571	Expanding	3
	0.00149858	0.0126017	Expanding	3
	9.46907e-05	0.0102782	Expanding	3
	0.0128615	0.00976356	Undefined	3
	0	0.00967861	Expanding	3
	0	0.00853936	Expanding	3
	0.00791697	0.00786481	Undefined	3
	0	0.00774989	Expanding	3
	0.00962964	0.00660564	Undefined	3
	0.0131373	0.00645574	Contracting	3
	0.000271721	0.00592109	Expanding	3
	0.0122316	0.0059111	Contracting	3
	5.76378e-05	0.00589611	Expanding	3
	0.00321537	0.0056113	Expanding	3
	0	0.0056113	Expanding	3
	0	0.00489677	Expanding	3
	0.000918088	0.0048518	Expanding	3
	0	0.00480183	Expanding	3
	0.000214083	0.00459197	Expanding	3
	0.00567733	0.00450203	Undefined	3
	0.0414158	0.0522817	Undefined	4
	0.00638486	0.0175514	Expanding	4
	0.0772362	0.0170749	Contracting	4
	0.0071126	0.0167847	Expanding	4
	0.0581057	0.0149337	Contracting	4
	0.00883583	0.0141397	Expanding	4
	0.00566056	0.011878	Expanding	4
	0.00701305	0.0101584	Undefined	4
	0.0175858	0.00999962	Contracting	4
	0.0184749	0.00769412	Contracting	4
	0.0211593	0.00721769	Contracting	4
	0.00854061	0.00667554	Undefined	4
	0.0215335	0.00557481	Contracting	4
	0.00514565	0.005531	Undefined	4
	0.00538594	0.00536672	Undefined	4
	0.0226937	0.00513671	Contracting	4
	0.00407464	0.00479719	Undefined	4
	0.00277021	0.00458909	Undefined	4
	0.0124333	0.00456171	Contracting	4
	0.00454836	0.00446861	Undefined	4
	0.000703708	0.00444671	Expanding	4
	0	0.00377861	Expanding	4
	0.0109092	0.0036417	Contracting	4
	0.00522804	0.0035267	Undefined	4
	0.00158592	0.00347194	Expanding	4
	0.015412	0.0183147	Undefined	5
	0.00205229	0.0137775	Expanding	5
	0.0011005	0.0125223	Expanding	5
	0	0.0112037	Expanding	5
	0.0169239	0.00796077	Contracting	5
	0.0167554	0.00755052	Contracting	5
	0.0165869	0.00721353	Contracting	5
	0.00198784	0.00699376	Expanding	5
	0.016453	0.00659816	Contracting	5
	0.021896	0.00629048	Contracting	5
	0.0130871	0.00586069	Contracting	5
	0.0182277	0.00580697	Contracting	5
	0.107785	0.0050988	Contracting	5
	0.0298573	0.00504508	Contracting	5
	0	0.00470809	Expanding	5
	0.00454577	0.00414644	Undefined	5
	0.00376749	0.00382899	Undefined	5
	0.000327176	0.00375573	Expanding	5
	0	0.00371666	Expanding	5
	0.0019581	0.00355549	Undefined	5
	0.000282561	0.0035213	Expanding	5
	0.0636705	0.00341385	Contracting	5
	0.0231552	0.00292058	Contracting	5
	0.0259758	0.00282778	Contracting	5
	0.00764899	0.00268615	Contracting	5
	0.359016	0.0378547	Contracting	6
	0.00402853	0.0118676	Expanding	6
	0.0362803	0.0101683	Contracting	6
	0.0184759	0.00854724	Contracting	6
	0.073715	0.00828935	Contracting	6
	0.0442373	0.00764463	Contracting	6
	0.00520057	0.00755252	Undefined	6
	0.0223454	0.00618938	Contracting	6
	0.0111138	0.00398349	Contracting	6
	0.00935278	0.00349534	Contracting	6
	0.0133401	0.00339864	Contracting	6
	0.00607813	0.00303943	Contracting	6
	0.00247366	0.0022151	Undefined	6
	1.7669e-05	0.00220589	Expanding	6
	0.00361036	0.00219207	Undefined	6
	0.00625482	0.00210457	Contracting	6
	0	0.00185589	Expanding	6
	0.00349257	0.00173616	Contracting	6
	0.00225574	0.0016855	Undefined	6
	0.00034749	0.00167629	Expanding	6
	0.0144179	0.00167169	Contracting	6
	0.0104247	0.00164406	Contracting	6
	0.00151953	0.00151971	Undefined	6
	0.00214384	0.00149669	Undefined	6
	0.00867547	0.00148748	Contracting	6
	0.0762812	0.0435042	Contracting	7
	0.00836752	0.0294768	Expanding	7
	0.0394404	0.0140808	Contracting	7
	0.0263011	0.0120834	Contracting	7
	0.0524616	0.00853644	Contracting	7
	0.0248156	0.00777609	Contracting	7
	0.0114962	0.00681846	Contracting	7
	0.0192278	0.0062184	Contracting	7
	0.020961	0.00464839	Contracting	7
	0	0.00405244	Expanding	7
	0.000590847	0.004036	Expanding	7
	0.00422596	0.00346472	Undefined	7
	0.0171402	0.00328388	Contracting	7
	0.00523322	0.00310715	Contracting	7
	5.62711e-05	0.00274136	Expanding	7
	0	0.00270026	Expanding	7
	0.0351526	0.00259751	Contracting	7
	0.00301613	0.00257285	Undefined	7
	0.0047324	0.0025523	Contracting	7
	0.00787233	0.00246188	Contracting	7
	0.000241966	0.00246188	Expanding	7
	0.00900901	0.00242489	Contracting	7
	0.00912718	0.00213719	Contracting	7
	0	0.00205088	Expanding	7
	0.00339315	0.00200156	Undefined	7

## Sheet: Figure 2b
Figure 2b
	Tumour14_pLy108	Tumour14_pTim3	Tumour21_pLy108	Tumour21_pTim3	Change
	0.336155	0.257468	0.362969	0.509007	Contracting
	0.406695	0.324947	0.306472	0.63499	Contracting
	0.287727	0.0240964	0.431501	0.484077	Expanding
	0.0547829	0.795828	0.186957	0.670015	Contracting
	0.495388	0.303041	0.408351	0.324837	Contracting
	0.52277	0.193548	0.412088	0.473626	Contracting
	0.0319023	0.799921	0.642702	0.24183	Contracting
	0.0355788	0.76257	0.0454992	0.939025	Contracting
	0.00602351	0.648499	0	0.855967	Contracting
	0.708434	0	0.0572506	0.211862	Expanding
	0.790698	0.209302	0.5	0	Contracting
	0.0928525	0.590426	0.334194	0.665806	Contracting
	0.346154	0.511538	0.411911	0.588089	Contracting
	0.0648649	0.810811	0	0.988946	Contracting
	0.0423676	0.920457	0.427948	0.462882	Contracting
	0.14473	0.348462	0.158467	0.79433	Contracting
	0.150859	0.599736	0.135122	0.852899	Contracting
	0.2659	0.631034	0.291892	0.708108	Contracting
	0.633161	0.250777	0.610169	0.389831	Contracting
	0.0860421	0.58174	0.0262609	0.937474	Contracting
	0.0761266	0.577756	0.13811	0.83729	Contracting
	0.0170399	0.74148	0.426471	0.257353	Contracting
	0.477624	0.414429	0.17913	0.723701	Contracting
	0.192308	0.0721154	0.589372	0.410628	Contracting
	0.148339	0.6219	0.387597	0.612403	Contracting
	0.20499	0.662776	0.202899	0.760496	Contracting
	0.0342995	0.772174	0.0335896	0.912181	Contracting
	0.182423	0.681758	0.469613	0.530387	Contracting
	0.118627	0.767647	0.211726	0.512486	Contracting
	0.410256	0.589744	1	0	Contracting
	0.0655859	0.805453	0.177778	0.822222	Contracting
	0.244009	0.0740741	0	0	Contracting
	0.0756303	0.744768	0.154551	0.815979	Contracting
	0.203373	0.725198	0.467033	0.532967	Contracting
	0.160758	0.418796	0.119701	0.581047	Contracting
	0.645408	0.196429	0	1	Contracting
	0.0377358	0.79979	0	1	Contracting
	0.185022	0.493392	0	1	Contracting
	0.0207305	0.464956	0.3	0.7	Contracting
	0.166008	0.490119	0.232075	0.679245	Contracting
	0.368076	0.47707	0.432121	0.544809	Contracting
	0.0558959	0.648545	0.0574198	0.832215	Contracting
	0.0526734	0.889359	0.0318258	0.917923	Contracting
	0	0.95117	0.0962343	0.849372	Contracting
	0.522843	0.324873	0.617188	0.382812	Contracting
	0	0	0.263932	0.466718	Expanding
	0.0637813	0.637813	0.232743	0.740708	Contracting
	0.124965	0.535365	0.203033	0.753159	Contracting
	0.572881	0.427119	0.39548	0.60452	Contracting
	0	1	1	0	Contracting
	0.00301555	0.84177	0.0940088	0.83926	Contracting
	0.0107789	0.90421	0	1	Contracting
	0.133155	0.692102	0.0918654	0.908135	Contracting
	0.0128098	0.925969	0	1	Contracting
	0.30519	0.501936	0.0439914	0.956009	Contracting
	0.00864155	0.927757	0	1	Contracting
	0.0979644	0.805344	0.41196	0.58804	Contracting
	0.019244	0.87079	0.230047	0.769953	Contracting
	0.0236831	0.952225	0	1	Contracting
	0.0979284	0.775895	0.205714	0.794286	Contracting
	0.138268	0.688547	0	1	Contracting
	0.0123774	0.929754	0	1	Contracting
	0.0221825	0.897674	0	0.916129	Contracting
	0.269182	0.627673	0	1	Contracting
	0.0143189	0.919505	0	1	Contracting
	0.189977	0.652681	0	1	Contracting
	0.0488449	0.816502	0.642045	0.119318	Contracting
	0.00347185	0.275591	0.0266754	0.93604	Contracting
	0.277816	0.398642	0.412607	0.587393	Contracting
	0.0995621	0.782575	0.103422	0.883712	Contracting
	0.398231	0.416513	0.650405	0.260712	Contracting
	0.321274	0.396544	0.370192	0.528846	Contracting
	0.348571	0.389011	0.625641	0.332194	Contracting
	0.322213	0.540963	0.384424	0.58522	Contracting
	0.0627445	0.578844	0.18656	0.22668	Contracting
	0.00561555	0.684557	0.0997982	0.88383	Contracting
	0.217488	0.175982	0.547537	0.274914	Contracting
	0.275345	0.504097	0.606183	0.337366	Contracting
	0.28125	0.488889	0.465753	0.534247	Contracting
	0.0189624	0.86093	0.0103339	0.965223	Contracting
	0.0958861	0.667359	0.590236	0.0938014	Contracting
	0.1673	0.18251	0	0	Contracting
	0.141534	0.00665702	0.252025	0.0334131	Expanding
	0.0612272	0.843694	0.0889463	0.883361	Contracting
	0	0.866667	0.47191	0.52809	Contracting
	0.443064	0.47108	0.533858	0.466142	Contracting
	0.531646	0.256962	1	0	Contracting
	0	0.892677	0.365314	0.634686	Contracting
	0.272926	0.536026	0.749129	0.250871	Contracting
	0.0199619	0.700796	0.205283	0.748931	Contracting
	0.340164	0.42623	0.578125	0.421875	Contracting
	0.292741	0.599853	0.194817	0.805183	Contracting
	0.0292581	0.532915	0	0	Contracting
	0.178125	0.725893	1	0	Contracting
	0.128814	0.596398	0.171192	0.78356	Contracting
	0.182979	0.779787	0.0262812	0.973719	Contracting
	0.113233	0.611187	0	1	Contracting
	0.260317	0.193651	0.279279	0.720721
	0.017848	0.946328	0.101472	0.898528	Contracting
	0.196299	0.511529	0.61914	0.38086	Contracting
	0.95313	0	0.519784	0.125899	Contracting
	0.00922975	0.951391	0.122284	0.856231	Contracting
	0.923461	0.0765391	0.775591	0.224409	Contracting
	0.00473832	0.896403	0.00662471	0.972839	Contracting
	1	0	0.856153	0.0149174	Expanding
	0	0.269514	0.0223752	0.785714	Contracting
	0.0367605	0.940839	0.144781	0.855219	Contracting
	0	0.755442	0.430556	0.569444	Contracting
	0.0518192	0.886439	0.261468	0.738532	Contracting
	0.578512	0.219008	1	0	Expanding
	0	0.77686	0.075	0.925	Contracting
	0.288364	0.514334	1	0	Contracting
	0.043131	0.709265	0	1	Contracting
	0.00910778	0.847023	0.175966	0.824034	Contracting
	0.0209601	0.294118	0	0.758824	Contracting
	0.128107	0.824092	1	0	Contracting
	0.597285	0	0.39726	0.60274	Contracting
	0	0.919355	0.407407	0.592593	Contracting
	0.327586	0.672414	0	1	Contracting
	0	0.926154	1	0	Contracting
	0.588403	0.19312	0.36273	0.506723	Contracting
	0.368421	0	0.0541712	0.862405	Expanding
	0.120051	0.506316	0.258706	0.664725	Contracting
	0.736372	0.195959	0.341394	0.533567	Contracting
	0.0547252	0.576359	0.273719	0.375056	Contracting
	0.559458	0.31405	0.323592	0.566952	Contracting
	0.480999	0.487514	0.121355	0.860564	Expanding
	0.145022	0.508967	0.658768	0.341232	Contracting
	0.634074	0	0.290942	0.578137	Expanding
	0.371901	0	0.348013	0.538166	Expanding
	0.0561277	0.638414	0.139319	0.839009	Contracting
	0.506853	0.123353	0.547784	0.373615	Contracting
	0	0.844957	0.0466531	0.859026	Contracting
	0.652071	0	0.299734	0.559504	Expanding
	0.563458	0.313032	0.671324	0.301397	Contracting
	0.153954	0.453148	0.263425	0.415222	Contracting
	0.032	0.436571	0.208029	0.558394	Contracting
	0.0365559	0.89716	0.0897152	0.884019	Contracting
	0.0109183	0.956083	0.0269797	0.964961	Contracting
	0.325271	0.607173	1	0	Contracting
	0.376891	0.436039	0.212766	0.582979	Contracting
	0.278231	0.559884	0.358295	0.538018	Contracting
	0.189764	0.673007	0.183211	0.688874	Contracting
	0.900474	0.0995261	1	0	Contracting
	0.863281	0	0.808	0.192
	0.780488	0	0.53217	0.115711	Expanding
	0.088586	0.870954	0.325286	0.674714	Contracting
	0.0309151	0.828917	0.139502	0.851638	Contracting
	0.118577	0.785698	0.221055	0.778945	Contracting
	0	0	0.0681602	0.00569584	Expanding
	0.0341422	0.874209	0.0145597	0.970526	Contracting
	0.121411	0.733656	0.350572	0.580308	Contracting
	0.0187512	0.951672	0.0567376	0.943262	Contracting
	0.0214258	0.918777	0.019385	0.94385	Contracting
	0.34915	0.632436	0.199418	0.800582	Contracting
	1	0	0	1	Expanding
	0.463924	0.108861	0.255459	0.353712	Contracting
	0.154372	0.679645	0.313297	0.650273	Contracting
	0.0597878	0.84828	0.221766	0.778234	Contracting
	0.508197	0	0.116667	0.883333	Expanding
	1	0	0.808853	0.191147	Expanding
	0.0740741	0.794872	0.237942	0.762058	Contracting
	0.113845	0.703811	0.320896	0.564677	Contracting
	0	0.93273	0.088993	0.911007	Contracting
	0.0927673	0.679245	1	0	Contracting
	0.730038	0.035488	0.455479	0	Contracting
	0.0778098	0.92219	0.728232	0.271768	Contracting
	0.607527	0.290323	0	1	Contracting
	0.409496	0.311573	0.611111	0.388889	Contracting
	0	0	0.6625	0.3375	Contracting
	0.359712	0.585132	0.772059	0.227941	Contracting
	0.180617	0	0.814208	0.185792	Contracting
	0.200348	0.799652	0.515873	0.484127	Contracting
	0.173252	0.580547	1	0	Contracting
	0.127057	0.822669	0.782609	0.217391	Contracting
	0.105719	0.894281	0.71256	0.28744	Contracting
	0	1	1	0	Contracting
	0.211361	0.524439	0.380531	0.619469	Contracting
	0	1	0.692308	0.307692	Contracting
	0	1	0.309735	0.690265	Contracting
	0.0947547	0.71066	0.47619	0.52381	Contracting
	0	0.940966	0.680556	0.319444	Contracting
	0.214286	0.785714	1	0	Contracting
	0.393258	0.606742	1	0	Contracting
	0.0101507	0.0565109	0.00273564	0.144118	Contracting
	0.690122	0.0930988	0.326182	0.638538	Expanding
	0.503443	0.0973834	0.251927	0.659614	Expanding
	0.226265	0	0.556582	0.193995	Contracting
	0.0582319	0.714999	0.254582	0.685359	Contracting
	0.0473003	0.753044	0.191359	0.759015	Contracting
	0.456169	0.32497	0.294106	0.649834	Expanding
	0.38949	0.0432767	0.181914	0.762145	Expanding
	0.183135	0.490376	0.0201464	0.232434	Expanding
	0.750549	0.208791	0.600889	0.223457	Expanding
	0.380482	0.176535	0.436242	0.355705	Contracting
	0.167564	0.562076	0.269342	0.714837	Contracting
	0.342784	0.149485	0.263841	0.373702	Expanding
	0.0506254	0.87923	0.354464	0.639062	Contracting
	0.0525831	0.580486	0.124453	0.832395	Contracting
	0.456311	0.31068	0.236294	0.711522	Expanding
	0.305457	0.449327	0.401198	0.437126	Contracting
	0.125833	0.49762	0.223089	0.660686	Contracting
	0	0.623397	0.0211433	0.807361	Contracting
	0.0903603	0.841778	0.291898	0.654488	Contracting
	0.0973287	0.502439	0.0634184	0.837587	Contracting
	0.0119228	0.731643	0.186025	0.746824	Contracting
	0.342308	0.107692	0.27611	0.47419	Expanding
	0.405814	0.594186	0.706294	0.293706	Contracting
	0.00224454	0.279622	0	0.951135	Contracting
	0	0	0.222603	0.578767	Expanding
	0.0939239	0.160576	0.0585799	0.5	Contracting
	0.659292	0.174779	0.167726	0.77613	Expanding
	0.261324	0.529617	0	1	Contracting
	0.0562052	0.767635	0.206786	0.743713	Contracting
	0.191119	0.559857	0.241611	0.748802	Contracting
	0.0616101	0.497534	0.235721	0.657998	Contracting
	0.131507	0	0.239704	0.0443506	Expanding
	0.3573	0.27843	0.375125	0.568706	Contracting
	0.0296175	0.902519	0.0738255	0.869128	Contracting
	0.107451	0.118601	0.0829694	0.565502	Contracting
	0.489796	0.333333	0.167016	0.663173	Expanding
	0	0	0.111813	0.131396	Expanding
	0.177489	0	0.210227	0.647727	Expanding
	1	0	0.289817	0.561358	Expanding
	0.0511991	0.738076	0	1	Contracting
	0.0132365	0.770282	0.157989	0.738779	Contracting
	0.0328032	0.722664	0	0.886667	Contracting
	0.235457	0.65097	0.278195	0	Contracting
	0.322508	0.407855	0.0912052	0.908795	Contracting
	0	1	0.436145	0.0963855	Expanding
	0.00355631	0.454699	0	0.95045	Contracting
	0	1	0.381944	0.618056	Contracting
	0.0119576	0.670311	0	0.930631	Contracting
	0.0183066	0.674335	0.109664	0.818369	Contracting
	0.00345929	0.943055	0	0.978876	Contracting
	0.00231459	0.593982	0.0116063	0.974002	Contracting
	0.277419	0	0.101572	0.874244	Expanding
	0.00774353	0.0918383	0	0.230352	Contracting
	0.0251947	0.759047	0.182099	0.817901	Contracting
	0	0	0.177143	0.822857	Expanding
	0.435685	0.268326	0.396122	0.548476	Contracting
	0.0564626	0.843537	0.139442	0.860558	Contracting
	0.083499	0.916501	0.516854	0.483146	Contracting
	0.149144	0.789731	0	1	Contracting
	0.0334225	0.858289	0	1	Contracting
	0.316832	0.683168	0	0.642276
	0.309322	0.326271	1	0	Contracting
	0.865829	0.0194977	0.837003	0.0732248	Expanding
	0.387701	0.491087	0.565415	0.434585	Contracting
	0.480769	0.355369	0.383754	0.587535	Contracting
	0.533385	0.353957	0.642912	0.304932	Contracting
	0.288911	0.516785	0.319355	0.248387	Contracting
	0.623364	0.168177	1	0	Contracting
	0.919887	0	0.324119	0.570124	Expanding
	0.501205	0.474699	0.802789	0.101594	Contracting
	0.0755627	0.888103	0.0793388	0.87994	Contracting
	0.554795	0	0.391753	0.225515	Expanding
	0.675325	0.218615	1	0	Contracting
	0.309553	0.558933	0.59481	0.382236	Contracting
	1	0	0.577858	0.422142	Expanding
	0.0950788	0.60774	0.30137	0.69863	Contracting
	0.267745	0.732255	0.909502	0.0904977	Contracting
	0.774752	0.225248	0.701657	0.298343	Contracting
	0.691803	0.0721311	0.530699	0.401553	Expanding
	0.117194	0.851195	0.332268	0.667732	Contracting
	0.121154	0.842308	0.307561	0.692439	Contracting
	0.394548	0.427547	0.422105	0.400526	Contracting
	0.110129	0.766613	0.370975	0.588002	Contracting
	0.638049	0.294634	0.350738	0.528944	Contracting
	0.170792	0.691832	0.604899	0.234292	Contracting
	0.580042	0.277547	0.601881	0.398119	Contracting
	0.0839671	0.873137	0.0788586	0.884875	Contracting
	0.704819	0	0.777503	0.0164992	Expanding
	0.00693069	0.020462	0	0	Contracting
	0.165179	0.741071	0	1	Contracting
	0.380822	0	0.335437	0.202879	Expanding
	0.135121	0.103485	0.186876	0	Contracting
	0.180087	0.743723	0.46371	0.47379	Contracting
	0.836257	0	0.326336	0.0343511	Expanding
	0.294915	0.512712	0.639906	0.360094	Contracting
	0.0650814	0.0362954	0	0	Contracting
	0.00558025	0.277121	0	0.26806	Contracting
	0.00142576	0.475064	0	0.407702	Contracting
	0.160372	0.553366	0.649805	0.124514	Contracting
	1	0	0.456778	0.0302745	Expanding
	0.679012	0	0.445718	0.0276088	Expanding
	1	0	0.527234	0.163581	Expanding
	1	0	0.480571	0.0188571	Expanding
	0.63871	0	0.441417	0.291553	Expanding
	0.878136	0	0.591182	0.0460922	Expanding
	0.401575	0	0.379192	0.0644884	Expanding
	0.0641184	0.161529	0	0.047541	Contracting
	0.018315	0.261905	0	0.111498	Contracting
	0.24581	0	0.635052	0.0268041	Expanding
	0.0245933	0.439652	0	0.322034	Contracting
	0	0.0381349	0.137592	0	Contracting
	0.0783526	0.741838	0.671924	0.328076	Contracting
	0.032294	0.201559	0	0	Contracting
	0.0127217	0.0805705	0	0.0425532	Contracting
	0.0879518	0.706024	0.202312	0.797688	Contracting
	0.0287303	0.97127	0.31085	0.68915	Contracting
	0.131238	0.38817	0.690265	0	Contracting
	0.172199	0.728216	0	1	Contracting
	0.123529	0	0	1	Contracting
	0.0560254	0.671247	0	1	Contracting
	0.76087	0.23913	0.4	0.6	Contracting
	0.195062	0	0	1	Contracting
	0.0404372	0.0218579	0	0.601322	Contracting
	0.191919	0.681818	0.704663	0.295337	Contracting
	0	0	0.42	0.36	Contracting
	0.476933	0.263545	0.2518	0.684565	Expanding
	0.0289605	0.76184	0.0343773	0.657719	Contracting
	0.0137282	0.238695	0.00891393	0.698995	Contracting
	0.00917774	0.447491	0.016358	0.768824	Contracting
	0.0307251	0.43774	0.0309345	0.739661	Contracting
	0.153244	0.502876	0.336783	0.492944	Contracting
	0.0809985	0.388691	0.145695	0.675497	Contracting
	0.416112	0.360469	0.119165	0.573037	Contracting
	0.219343	0.289246	0.375178	0.573662	Contracting
	0	0.435317	0.00404025	0.841973	Contracting
	0.495627	0	0.366685	0.561847	Expanding
	0	0	0.531789	0.0208901	Expanding
	0.161017	0	0.480929	0.432836	Expanding
	0.19619	0.16932	0.151221	0.829368	Contracting
	0.0871302	0.63247	0.224897	0.708537	Contracting
	0.0481053	0.901102	0.199438	0.800562	Contracting
	0.0201432	0.95658	1	0	Contracting
	0.0727156	0.182111	0	0	Contracting
	0	0	0.462287	0.355231	Contracting
	0.0661685	0.382657	0	0.9491	Contracting
	0.219048	0.725079	0.738372	0.261628	Contracting
	0.00809604	0.91809	0.0337545	0.951443	Contracting
	0.384318	0.26883	0.406444	0.379182	Contracting
	0.337739	0.406755	0.46056	0.53944	Contracting
	0.042311	0.444588	0.0304136	0.83455	Contracting
	0.0140292	0.935466	1	0	Contracting
	0.101551	0.845762	0.36259	0.447482	Contracting
	1	0	0.916129	0.083871	Expanding
	0.165354	0.538058	0	1	Contracting
	0.0123472	0.854553	0.0112859	0.947925	Contracting
	0.498728	0.180662	0	0	Contracting
	0.189427	0.679883	0.487273	0.512727	Contracting
	0.170692	0.197585	0.0262339	0.259004	Expanding
	0.062794	0.62569	0.265283	0.734717	Contracting
	0.0113636	0.917614	0.134467	0.777434	Contracting
	0.201422	0.491114	0	0.730769	Contracting
	0	0.328776	0.145631	0.854369	Contracting
	0.00698401	0.811983	0	0.871972	Contracting
	0.0638298	0.855319	0.196552	0.803448	Contracting
	0.0203952	0.755258	0	1	Contracting
	0.148551	0.26087	0.0162514	0.291441	Expanding
	0.0824194	0.592223	0.13928	0.58529	Contracting
	0.00338655	0.492501	0	0.225974	Contracting
	0.273279	0.299595	0.691729	0.308271	Contracting
	0.0264317	0.914537	0	1	Contracting
	0.0336391	0.550459	1	0	Contracting
	0.0114531	0.709019	0.0277099	0.806846	Contracting
	0	0.608787	0.256595	0.278177	Contracting
	0.502857	0	0.869849	0.0140704	Expanding
	1	0	0.0151976	0.984802	Expanding
	0.00570979	0.95314	0	1	Contracting
	0.2	0.636765	0	0.862385	Contracting
	0	0.783482	0.686957	0	Contracting
	0.0112214	0.988779	0	1	Contracting
	0.490494	0	0.611765	0.388235	Contracting
	0.121207	0.00545157	0.46127	0.406137	Expanding
	0.469697	0	0.70572	0.125439	Expanding
	0.387582	0.3037	0.624339	0.294625	Expanding
	0.102494	0.815277	0.280255	0.719745	Contracting
	0.00760849	0.555942	0.0138791	0.716796	Contracting
	0.19467	0	0.465003	0.0473322	Expanding
	0.259958	0.537107	0.381919	0.51845	Contracting
	0.441289	0.095165	0.16461	0.746013	Expanding
	0.521866	0	0	0.0906702	Expanding
	0	0	0.337152	0.617676	Expanding
	0.092234	0.480533	0.337143	0.391429	Contracting
	0.0780989	0.712896	0.60166	0.244813	Contracting
	0.0257611	0.74985	0.0568099	0.851784	Contracting
	0.0448748	0.685589	0.0383769	0.937546	Contracting
	0.0367089	0.835021	0	1	Contracting
	0.125399	0.726402	0	0.734694	Contracting
	0.146682	0.691528	0.417085	0.582915	Contracting
	0.443005	0	0.529291	0.400822	Expanding
	0.372933	0.375379	0.503487	0.463598	Contracting
	0.00628489	0.833901	0.0142125	0.970947	Contracting
	0.0276923	0.769365	0.025618	0.884045	Contracting
	1	0	0.191033	0.358674	Expanding
	1	0	0.576792	0.300341	Expanding
	0.862805	0	0.538462	0.461538	Contracting
	0.826748	0.173252	0.832432	0.167568	Contracting
	0.0216486	0.580469	0.140645	0.796129	Contracting
	0.330319	0.293586	0.646845	0.285194	Contracting
	0.327724	0.422276	0.439126	0.536941	Contracting
	0.0743483	0.823756	0.293651	0.55873	Contracting
	0	0	0.184069	0.228741	Expanding
	0.00373469	0.841799	0	0.98994	Contracting
	0.0307202	0.923634	0.328701	0.644109	Contracting
	0.316381	0.379361	0.301314	0.644085	Contracting
	0.020742	0.79258	0.168981	0.808449	Contracting
	0.699634	0	0.30752	0.463524	Expanding
	0.00753216	0.460698	0	0.640867	Contracting
	0.141505	0.735699	0.10443	0.815401	Contracting
	0.0580664	0.825202	0.092437	0.907563	Contracting
	0	1	0.337526	0.662474	Contracting
	0.00941851	0.937346	0	1	Contracting
	0.00657619	0.546803	0	1	Contracting
	0.0136808	0.945603	0	0.860399	Contracting
	1	0	0.134557	0.865443	Expanding
	0.465	0.115	1	0	Contracting
	0.0968242	0.855151	0	0.927152	Contracting
	0.346304	0.365759	0.418803	0.581197	Contracting
	0.0404176	0.93129	1	0	Contracting
	0.0166727	0.826749	0	1	Contracting
	0	1	0.736486	0	Contracting
	0	0.376791	1	0	Contracting
	0.109434	0.890566	0	1	Contracting

## Sheet: Figure 2c
Figure 2c
	Change in Precusor Exh.	Change in Terminally Exh.	Change
	-1643.25	-708.016	Contracting
	-1511.32	-379.333	Contracting
	1227.81	1774.2	Expanding
	-296.326	-6108.88	Contracting
	-392.107	-205.553	Contracting
	-133.206	1.21183	Contracting
	23.0544	-679.096	Contracting
	-336.651	-7154.89	Contracting
	-22.4889	-2189.03	Contracting
	-76.9573	102.186	Expanding
	-33.5111	-12.3625	Contracting
	-210.773	-1460.68	Contracting
	-68.4297	-97.8296	Contracting
	-278.572	-2882.46	Contracting
	-56.5766	-1504.43	Contracting
	-128.516	145.137	Contracting
	-156.991	-485.2	Contracting
	-232.534	-522.262	Contracting
	-215.226	-79.3003	Contracting
	-54.0924	-46.0482	Contracting
	-231.124	-1748.56	Contracting
	-2.38607	-517.215	Contracting
	-563.393	-241.474	Contracting
	-7.33291	3.75269	Contracting
	-88.3217	-417.194	Contracting
	-822.491	-2414.85	Contracting
	-99.2612	-1999.07	Contracting
	-19.4764	-144.075	Contracting
	-53.1188	-459.723	Contracting
	-34.2799	-71.0843	Contracting
	-23.7506	-338.631	Contracting
	-40.6251	-11.6757	Contracting
	-124.542	-1346.15	Contracting
	-59.25	-234.988	Contracting
	-62.1994	-135.922	Contracting
	-91.7692	-21.6468	Contracting
	-13.0581	-257.552	Contracting
	-30.4688	-72.9537	Contracting
	-18.5857	-475.968	Contracting
	6.62836	16.9442	Contracting
	-137.601	-173.54	Contracting
	-92.229	-978.916	Contracting
	-65.4278	-972.608	Contracting
	8.17632	-253.949	Contracting
	-23.3187	-13.8756	Contracting
	60.6114	99.7061	Expanding
	-24.3467	-534.671	Contracting
	-119.301	-509.793	Contracting
	-48.8582	-25.5762	Contracting
	13.1532	-80.6996	Contracting
	8.91431	-6425.18	Contracting
	-19.2244	-1324.38	Contracting
	-103.306	-408.803	Contracting
	-27.9298	-1673.93	Contracting
	-135.626	-75.1978	Contracting
	-9.06811	-808.758	Contracting
	-5.88925	-188.107	Contracting
	-21.7593	-1278.15	Contracting
	-21.038	-731.698	Contracting
	-12.4628	-118.498	Contracting
	-35.9097	-143.007	Contracting
	-27.9298	-1938.29	Contracting
	-22.4889	-814.637	Contracting
	-77.623	-162.429	Contracting
	-13.4208	-765.658	Contracting
	-59.1241	-168.826	Contracting
	-6.75628	-421.316	Contracting
	-72.0835	-14526.9	Contracting
	-647.539	-868.754	Contracting
	-1234.06	-8953.69	Contracting
	-1413.86	-1905.3	Contracting
	-1096.62	-1257.9	Contracting
	-87.4369	-207.585	Contracting
	-567.249	-933.804	Contracting
	-121.843	-1318.65	Contracting
	66.5667	-1529.23	Contracting
	-56.1554	-69.0863	Contracting
	-357.87	-715.537	Contracting
	-133.581	-227.671	Contracting
	-180.524	-6751.17	Contracting
	-140.925	-2239.21	Contracting
	-16.6605	-16.9618	Contracting
	345.561	57.3416	Expanding
	-200.293	-3107.47	Contracting
	8.14105	-37.4614	Contracting
	-545.397	-576.621	Contracting
	-127.631	-71.7341	Contracting
	19.1896	-783.144	Contracting
	-52.9874	-160.519	Contracting
	90.7698	-1671.29	Contracting
	-48.5117	-63.7618	Contracting
	-559.414	-988.072	Contracting
	-10.6021	-180.219	Contracting
	-105.529	-574.58	Contracting
	-186.217	-807.347	Contracting
	-61.2506	-125.377	Contracting
	-31.4277	-134.142	Contracting
	-25.0402	-7.12711	Contracting
	-3.20414	-2197.09	Contracting
	3.31735	-453.662	Contracting
	-2330.97	12.6249	Contracting
	-18.6045	-19103.7	Contracting
	-171.964	-5.97474	Contracting
	-4.45355	-941.021	Contracting
	300.89	5.04996	Expanding
	5.0397	35.3314	Contracting
	-15.8985	-533.01	Contracting
	66.0976	-127.148	Contracting
	4.30072	-226.035	Contracting
	-40.6052	-18.7286	Expanding
	4.07053	-185.805	Contracting
	-46.9159	-107.778	Contracting
	-10.2235	-100.445	Contracting
	-12.4997	-1740	Contracting
	-11.7381	-107.184	Contracting
	-18.779	-152.303	Contracting
	-44.3602	7.93565	Contracting
	10.6609	-86.282	Contracting
	-14.3886	-23.2343	Contracting
	7.17188	-106.364	Contracting
	-1493.12	129.569	Contracting
	1.91815	138.231	Expanding
	-0.538517	-640.425	Contracting
	-896.668	12.9223	Contracting
	-698.975	-9024.28	Contracting
	-1164.3	-26.9877	Contracting
	-16.8897	767.601	Expanding
	-35.2344	-486.743	Contracting
	526.04	1259.19	Expanding
	269.594	413.825	Expanding
	1.15576	-986.162	Contracting
	-379.178	31.2073	Contracting
	8.51708	-2262.51	Contracting
	810.032	1755.32	Expanding
	-275.571	-166.598	Contracting
	-458.881	-1443.21	Contracting
	0.767719	-100.901	Contracting
	-40.8577	-2554.84	Contracting
	-49.7747	-5588.9	Contracting
	-131.862	-242.929	Contracting
	-86.5058	-81.9898	Contracting
	-254.258	-547.571	Contracting
	-95.5239	-316.307	Contracting
	-171.813	-21.0227	Contracting
	-58.5393	4.16777
	164.007	40.2884	Expanding
	-25.297	-590.191	Contracting
	34.4353	-2768.79	Contracting
	-134.754	-1546.75	Contracting
	66.4702	5.20971	Expanding
	-177.295	-4045.27	Contracting
	7.85833	-505.106	Contracting
	-14.6457	-1342.52	Contracting
	-33.0757	-1328.83	Contracting
	-96.2061	-11.4543	Contracting
	-17.8246	64.774	Expanding
	-212.859	-1.13043	Contracting
	-15.2945	-208.034	Contracting
	-25.0141	-748.985	Contracting
	-0.46594	73.6305	Expanding
	53.1122	16.4974	Expanding
	-13.5598	-238.145	Contracting
	-58.5976	-447.439	Contracting
	7.03584	-173.04	Contracting
	-5.25284	-144.156	Contracting
	-152.062	-9.34342	Contracting
	41.6659	-88.8953	Contracting
	-78.9874	-24.9249	Contracting
	-13.6075	-14.3726	Contracting
	9.81315	4.68874	Contracting
	-32.9841	-76.0379	Contracting
	40.8463	11.8087	Contracting
	-28.1577	-142.572	Contracting
	-5.4796	-63.7355	Contracting
	-18.5858	-292.51	Contracting
	33.3008	-151.521	Contracting
	5.55461	-200.883	Contracting
	-47.9587	-120.32	Contracting
	9.99831	-180.698	Contracting
	6.48038	6.20399	Contracting
	-12.1659	-132.51	Contracting
	9.07254	-171.529	Contracting
	-1.03591	-69.7419	Contracting
	-32.0688	-54.0583	Contracting
	-33.6949	107.26	Contracting
	420.095	2100.83	Expanding
	486.791	2972.57	Expanding
	-49.507	22.9706	Contracting
	189.286	-7419.28	Contracting
	149.012	-8833.58	Contracting
	401.286	2161.07	Expanding
	173.757	983.147	Expanding
	-205.719	264.036	Expanding
	107.195	56.5271	Expanding
	-84.9428	-30.7592	Contracting
	-387.909	-1479.66	Contracting
	48.0799	101.832	Expanding
	47.3414	-5914.46	Contracting
	-79.2234	-1054.03	Contracting
	175.889	627.709	Expanding
	-109.46	-158.237	Contracting
	-154.546	-649.82	Contracting
	7.77334	-606.249	Contracting
	64.0391	-842.83	Contracting
	-101.556	-311.801	Contracting
	40.2003	-861.565	Contracting
	39.6311	100.147	Expanding
	-75.1758	-132.142	Contracting
	-11.3514	-58.459	Contracting
	18.7136	46.2147	Expanding
	-228.697	-182.664	Contracting
	47.7341	578.859	Expanding
	-22.4041	-33.1518	Contracting
	60.1139	-634.506	Contracting
	-294.057	-769.701	Contracting
	426.573	-179.769	Contracting
	51.015	11.4853	Expanding
	-75.6046	96.7698	Contracting
	-25.27	-946.095	Contracting
	-115.718	-60.7155	Contracting
	25.7925	231.968	Expanding
	50.9585	56.8796	Expanding
	30.3618	124.698	Expanding
	-7.77292	58.7938	Expanding
	-56.7571	-360.76	Contracting
	41.4103	-281.996	Contracting
	-9.85781	-131.599	Contracting
	-14.739	-66.0518	Contracting
	-111.432	0.811785	Contracting
	52.1101	3.63052	Expanding
	-6.27315	-523.877	Contracting
	15.8346	-160.326	Contracting
	-10.4553	-268.979	Contracting
	0.658541	-1247.21	Contracting
	-19.4169	-3523.32	Contracting
	7.22575	-583.683	Contracting
	11.3387	197.711	Expanding
	-14.9361	-120.187	Contracting
	17.5427	-320.802	Contracting
	8.92494	39.3782	Expanding
	-52.9274	-0.382892	Contracting
	-14.7173	-289.461	Contracting
	0.697157	-117.815	Contracting
	-36.444	-164.071	Contracting
	-7.46804	-153.102	Contracting
	-9.55909	2.20937
	-13.7454	-21.6425	Contracting
	423.318	79.984	Expanding
	-37.0037	-178.532	Contracting
	-120.896	65.1006	Contracting
	-636.722	-472.68	Contracting
	-55.9572	-111.209	Contracting
	-96.692	-40.811	Contracting
	-32.418	377.609	Expanding
	30.7291	-79.151	Contracting
	-90.7869	-1041.24	Contracting
	238.378	146.979	Expanding
	-76.2663	-24.6821	Contracting
	-154.338	-376.033	Contracting
	39.699	78.7805	Expanding
	-28.5313	-259.447	Contracting
	-28.7585	-332.782	Contracting
	-58.6209	-13.1676	Contracting
	74.0978	90.2018	Expanding
	-21.2513	-234.685	Contracting
	11.451	-330.591	Contracting
	-145.375	-163.468	Contracting
	37.9787	-475.251	Contracting
	-115.046	4.47477	Contracting
	26.0565	-236.259	Contracting
	-110.373	-43.9158	Contracting
	-116.706	-1046.68	Contracting
	2286.51	51.5685	Expanding
	-5.38577	-15.1514	Contracting
	-9.48922	-35.6953	Contracting
	409.482	307.731	Expanding
	-42.2945	-47.1648	Contracting
	64.2965	-91.4971	Contracting
	50.7892	9.07068	Expanding
	3.15815	-96.6155	Contracting
	-13.3362	-7.08693	Contracting
	-15.1315	-593.234	Contracting
	-24.3642	-6849.94	Contracting
	-46.6718	-241.69	Contracting
	1348.63	91.7147	Expanding
	310.687	19.8211	Expanding
	478.076	154.37	Expanding
	63.8818	5.54319	Expanding
	2.23006	17.9734	Expanding
	37.7578	7.72688	Expanding
	62.1084	12.5982	Expanding
	-26.6724	-59.1555	Contracting
	-12.8233	-169.354	Contracting
	93.7403	4.36736	Expanding
	-16.6703	-268.008	Contracting
	19.0954	-55.9623	Contracting
	-3.69324	-343.475	Contracting
	-7.4375	-44.2322	Contracting
	-8.46336	-46.7074	Contracting
	-12.7547	-120.024	Contracting
	10.122	-216.633	Contracting
	-4.91046	-51.3192	Contracting
	-21.2866	-74.8579	Contracting
	-10.7715	5.54319	Contracting
	-13.5927	-120.576	Contracting
	-22.2656	9.40448	Contracting
	-20.2608	11.0864	Contracting
	-9.48922	40.9698	Contracting
	13.4416	-23.4163	Contracting
	7.16078	6.04712	Contracting
	-6874.79	10160.3	Expanding
	-1015.72	-30198.6	Contracting
	-314.323	-3926.67	Contracting
	-118.784	-5565.48	Contracting
	-269.462	-3363.5	Contracting
	-254.924	-914.176	Contracting
	-49.0602	-225.922	Contracting
	-1157.32	-375.967	Contracting
	-836.086	-1028.39	Contracting
	9.63999	-4055.96	Contracting
	64.5856	174.542	Expanding
	212.989	7.85608	Expanding
	40.0657	44.5747	Expanding
	-372.685	72.564	Contracting
	-175.588	-2083.64	Contracting
	-33.9083	-972.019	Contracting
	20.9961	-681.55	Contracting
	-37.7105	-90.2567	Contracting
	34.5584	24.9345	Contracting
	-224.595	-871.862	Contracting
	-68.9348	-348.845	Contracting
	50.1772	-10562.3	Contracting
	-272.394	-169.714	Contracting
	-43.8345	-52.1369	Contracting
	-61.196	-543.023	Contracting
	7.2992	-531.653	Contracting
	-113.684	-1216.54	Contracting
	12.2766	4.44039	Expanding
	-21.0245	-49.4973	Contracting
	-108.72	-6897.1	Contracting
	-65.4094	-22.6439	Contracting
	-18.6773	-123.583	Contracting
	-82.3248	84.1495	Expanding
	-60.6187	-866.812	Contracting
	-10.8736	-1974.37	Contracting
	-113.465	-238.432	Contracting
	5.4566	-123.346	Contracting
	-12.6814	-1322.95	Contracting
	-4.64994	-152.521	Contracting
	-10.6791	-369.22	Contracting
	-35.5912	22.9934	Expanding
	-66.5751	-504.457	Contracting
	-7.00815	-959.149	Contracting
	-28.3189	-40.1992	Contracting
	-10.0116	-324.728	Contracting
	17.5766	-114.814	Contracting
	-15.174	-1094.52	Contracting
	19.4619	-165.805	Contracting
	285.478	4.78196	Expanding
	-12.0472	221.336	Expanding
	-9.67793	-1420.63	Contracting
	-45.3861	-105.988	Contracting
	14.369	-111.944	Contracting
	-8.67676	-711.195	Contracting
	-33.592	5.63588	Contracting
	276.706	505.662	Expanding
	401.629	79.9427	Expanding
	-566.689	-625.322	Expanding
	-352.015	-2941.58	Contracting
	-286.331	-19449.8	Contracting
	6.49885	26.3811	Expanding
	-300.573	-592.358	Contracting
	-217.457	334.667	Expanding
	-97.0974	11.0321	Expanding
	177.845	301.704	Expanding
	-460.23	-2274.51	Contracting
	-279.817	-2542.69	Contracting
	-229.64	-6475.48	Contracting
	-1388.68	-18991	Contracting
	-47.1926	-934.011	Contracting
	-149.172	-780.991	Contracting
	-344.398	-1706.19	Contracting
	-3.83523	62.3553	Expanding
	-1755.59	-1642.65	Contracting
	-293.688	-38704.3	Contracting
	-214.73	-5407.65	Contracting
	3.90255	29.4189	Expanding
	-42.4221	14.0699	Expanding
	-145.051	6.71518	Contracting
	-120.954	-23.4005	Contracting
	-79.9042	-2329.11	Contracting
	-542.086	-479.32	Contracting
	-592.713	-704.032	Contracting
	-312.631	-3981.73	Contracting
	59.0515	67.9513	Expanding
	-13.5611	-2488.71	Contracting
	-136.066	-6171.58	Contracting
	-528.96	-536.434	Contracting
	11.9048	-1126.33	Contracting
	-159.903	66.0326	Expanding
	-105.776	-5900.48	Contracting
	-339.834	-1578.32	Contracting
	-99.5361	-1319.78	Contracting
	27.7991	-1289.22	Contracting
	-12.4762	-1036.43	Contracting
	-25.4948	-1910.62	Contracting
	-22.7826	-1395.93	Contracting
	-7.0487	45.2476	Expanding
	-293.36	-68.6537	Contracting
	-67.8054	-504.462	Contracting
	-88.0943	-82.6561	Contracting
	-58.8773	-1375.56	Contracting
	-24.9524	-1116.55	Contracting
	18.8205	-128.353	Contracting
	6.90661	-130.84	Contracting
	-15.7309	-113.73	Contracting

## Sheet: Figure 2d
Figure 2d
	Change in Precusor Exh.	Change in Terminally Exh.	Tumour14_pTim3
	-1643.25	-708.016	0.257468
	-1511.32	-379.333	0.324947
	1227.81	1774.2	0.0240964
	-296.326	-6108.88	0.795828
	-392.107	-205.553	0.303041
	-133.206	1.21183	0.193548
	23.0544	-679.096	0.799921
	-336.651	-7154.89	0.76257
	-22.4889	-2189.03	0.648499
	-76.9573	102.186	0
	-33.5111	-12.3625	0.209302
	-210.773	-1460.68	0.590426
	-68.4297	-97.8296	0.511538
	-278.572	-2882.46	0.810811
	-56.5766	-1504.43	0.920457
	-128.516	145.137	0.348462
	-156.991	-485.2	0.599736
	-232.534	-522.262	0.631034
	-215.226	-79.3003	0.250777
	-54.0924	-46.0482	0.58174
	-231.124	-1748.56	0.577756
	-2.38607	-517.215	0.74148
	-563.393	-241.474	0.414429
	-7.33291	3.75269	0.0721154
	-88.3217	-417.194	0.6219
	-822.491	-2414.85	0.662776
	-99.2612	-1999.07	0.772174
	-19.4764	-144.075	0.681758
	-53.1188	-459.723	0.767647
	-34.2799	-71.0843	0.589744
	-23.7506	-338.631	0.805453
	-40.6251	-11.6757	0.0740741
	-124.542	-1346.15	0.744768
	-59.25	-234.988	0.725198
	-62.1994	-135.922	0.418796
	-91.7692	-21.6468	0.196429
	-13.0581	-257.552	0.79979
	-30.4688	-72.9537	0.493392
	-18.5857	-475.968	0.464956
	6.62836	16.9442	0.490119
	-137.601	-173.54	0.47707
	-92.229	-978.916	0.648545
	-65.4278	-972.608	0.889359
	8.17632	-253.949	0.95117
	-23.3187	-13.8756	0.324873
	60.6114	99.7061	0
	-24.3467	-534.671	0.637813
	-119.301	-509.793	0.535365
	-48.8582	-25.5762	0.427119
	13.1532	-80.6996	1
	8.91431	-6425.18	0.84177
	-19.2244	-1324.38	0.90421
	-103.306	-408.803	0.692102
	-27.9298	-1673.93	0.925969
	-135.626	-75.1978	0.501936
	-9.06811	-808.758	0.927757
	-5.88925	-188.107	0.805344
	-21.7593	-1278.15	0.87079
	-21.038	-731.698	0.952225
	-12.4628	-118.498	0.775895
	-35.9097	-143.007	0.688547
	-27.9298	-1938.29	0.929754
	-22.4889	-814.637	0.897674
	-77.623	-162.429	0.627673
	-13.4208	-765.658	0.919505
	-59.1241	-168.826	0.652681
	-6.75628	-421.316	0.816502
	-72.0835	-14526.9	0.275591
	-647.539	-868.754	0.398642
	-1234.06	-8953.69	0.782575
	-1413.86	-1905.3	0.416513
	-1096.62	-1257.9	0.396544
	-87.4369	-207.585	0.389011
	-567.249	-933.804	0.540963
	-121.843	-1318.65	0.578844
	66.5667	-1529.23	0.684557
	-56.1554	-69.0863	0.175982
	-357.87	-715.537	0.504097
	-133.581	-227.671	0.488889
	-180.524	-6751.17	0.86093
	-140.925	-2239.21	0.667359
	-16.6605	-16.9618	0.18251
	345.561	57.3416	0.00665702
	-200.293	-3107.47	0.843694
	8.14105	-37.4614	0.866667
	-545.397	-576.621	0.47108
	-127.631	-71.7341	0.256962
	19.1896	-783.144	0.892677
	-52.9874	-160.519	0.536026
	90.7698	-1671.29	0.700796
	-48.5117	-63.7618	0.42623
	-559.414	-988.072	0.599853
	-10.6021	-180.219	0.532915
	-105.529	-574.58	0.725893
	-186.217	-807.347	0.596398
	-61.2506	-125.377	0.779787
	-31.4277	-134.142	0.611187
	-25.0402	-7.12711	0.193651
	-3.20414	-2197.09	0.946328
	3.31735	-453.662	0.511529
	-2330.97	12.6249	0
	-18.6045	-19103.7	0.951391
	-171.964	-5.97474	0.0765391
	-4.45355	-941.021	0.896403
	300.89	5.04996	0
	5.0397	35.3314	0.269514
	-15.8985	-533.01	0.940839
	66.0976	-127.148	0.755442
	4.30072	-226.035	0.886439
	-40.6052	-18.7286	0.219008
	4.07053	-185.805	0.77686
	-46.9159	-107.778	0.514334
	-10.2235	-100.445	0.709265
	-12.4997	-1740	0.847023
	-11.7381	-107.184	0.294118
	-18.779	-152.303	0.824092
	-44.3602	7.93565	0
	10.6609	-86.282	0.919355
	-14.3886	-23.2343	0.672414
	7.17188	-106.364	0.926154
	-1493.12	129.569	0.19312
	1.91815	138.231	0
	-0.538517	-640.425	0.506316
	-896.668	12.9223	0.195959
	-698.975	-9024.28	0.576359
	-1164.3	-26.9877	0.31405
	-16.8897	767.601	0.487514
	-35.2344	-486.743	0.508967
	526.04	1259.19	0
	269.594	413.825	0
	1.15576	-986.162	0.638414
	-379.178	31.2073	0.123353
	8.51708	-2262.51	0.844957
	810.032	1755.32	0
	-275.571	-166.598	0.313032
	-458.881	-1443.21	0.453148
	0.767719	-100.901	0.436571
	-40.8577	-2554.84	0.89716
	-49.7747	-5588.9	0.956083
	-131.862	-242.929	0.607173
	-86.5058	-81.9898	0.436039
	-254.258	-547.571	0.559884
	-95.5239	-316.307	0.673007
	-171.813	-21.0227	0.0995261
	-58.5393	4.16777	0
	164.007	40.2884	0
	-25.297	-590.191	0.870954
	34.4353	-2768.79	0.828917
	-134.754	-1546.75	0.785698
	66.4702	5.20971	0
	-177.295	-4045.27	0.874209
	7.85833	-505.106	0.733656
	-14.6457	-1342.52	0.951672
	-33.0757	-1328.83	0.918777
	-96.2061	-11.4543	0.632436
	-17.8246	64.774	0
	-212.859	-1.13043	0.108861
	-15.2945	-208.034	0.679645
	-25.0141	-748.985	0.84828
	-0.46594	73.6305	0
	53.1122	16.4974	0
	-13.5598	-238.145	0.794872
	-58.5976	-447.439	0.703811
	7.03584	-173.04	0.93273
	-5.25284	-144.156	0.679245
	-152.062	-9.34342	0.035488
	41.6659	-88.8953	0.92219
	-78.9874	-24.9249	0.290323
	-13.6075	-14.3726	0.311573
	9.81315	4.68874	0
	-32.9841	-76.0379	0.585132
	40.8463	11.8087	0
	-28.1577	-142.572	0.799652
	-5.4796	-63.7355	0.580547
	-18.5858	-292.51	0.822669
	33.3008	-151.521	0.894281
	5.55461	-200.883	1
	-47.9587	-120.32	0.524439
	9.99831	-180.698	1
	6.48038	6.20399	1
	-12.1659	-132.51	0.71066
	9.07254	-171.529	0.940966
	-1.03591	-69.7419	0.785714
	-32.0688	-54.0583	0.606742
	-33.6949	107.26	0.0565109
	420.095	2100.83	0.0930988
	486.791	2972.57	0.0973834
	-49.507	22.9706	0
	189.286	-7419.28	0.714999
	149.012	-8833.58	0.753044
	401.286	2161.07	0.32497
	173.757	983.147	0.0432767
	-205.719	264.036	0.490376
	107.195	56.5271	0.208791
	-84.9428	-30.7592	0.176535
	-387.909	-1479.66	0.562076
	48.0799	101.832	0.149485
	47.3414	-5914.46	0.87923
	-79.2234	-1054.03	0.580486
	175.889	627.709	0.31068
	-109.46	-158.237	0.449327
	-154.546	-649.82	0.49762
	7.77334	-606.249	0.623397
	64.0391	-842.83	0.841778
	-101.556	-311.801	0.502439
	40.2003	-861.565	0.731643
	39.6311	100.147	0.107692
	-75.1758	-132.142	0.594186
	-11.3514	-58.459	0.279622
	18.7136	46.2147	0
	-228.697	-182.664	0.160576
	47.7341	578.859	0.174779
	-22.4041	-33.1518	0.529617
	60.1139	-634.506	0.767635
	-294.057	-769.701	0.559857
	426.573	-179.769	0.497534
	51.015	11.4853	0
	-75.6046	96.7698	0.27843
	-25.27	-946.095	0.902519
	-115.718	-60.7155	0.118601
	25.7925	231.968	0.333333
	50.9585	56.8796	0
	30.3618	124.698	0
	-7.77292	58.7938	0
	-56.7571	-360.76	0.738076
	41.4103	-281.996	0.770282
	-9.85781	-131.599	0.722664
	-14.739	-66.0518	0.65097
	-111.432	0.811785	0.407855
	52.1101	3.63052	1
	-6.27315	-523.877	0.454699
	15.8346	-160.326	1
	-10.4553	-268.979	0.670311
	0.658541	-1247.21	0.674335
	-19.4169	-3523.32	0.943055
	7.22575	-583.683	0.593982
	11.3387	197.711	0
	-14.9361	-120.187	0.0918383
	17.5427	-320.802	0.759047
	8.92494	39.3782	0
	-52.9274	-0.382892	0.268326
	-14.7173	-289.461	0.843537
	0.697157	-117.815	0.916501
	-36.444	-164.071	0.789731
	-7.46804	-153.102	0.858289
	-9.55909	2.20937	0.683168
	-13.7454	-21.6425	0.326271
	423.318	79.984	0.0194977
	-37.0037	-178.532	0.491087
	-120.896	65.1006	0.355369
	-636.722	-472.68	0.353957
	-55.9572	-111.209	0.516785
	-96.692	-40.811	0.168177
	-32.418	377.609	0
	30.7291	-79.151	0.474699
	-90.7869	-1041.24	0.888103
	238.378	146.979	0
	-76.2663	-24.6821	0.218615
	-154.338	-376.033	0.558933
	39.699	78.7805	0
	-28.5313	-259.447	0.60774
	-28.7585	-332.782	0.732255
	-58.6209	-13.1676	0.225248
	74.0978	90.2018	0.0721311
	-21.2513	-234.685	0.851195
	11.451	-330.591	0.842308
	-145.375	-163.468	0.427547
	37.9787	-475.251	0.766613
	-115.046	4.47477	0.294634
	26.0565	-236.259	0.691832
	-110.373	-43.9158	0.277547
	-116.706	-1046.68	0.873137
	2286.51	51.5685	0
	-5.38577	-15.1514	0.020462
	-9.48922	-35.6953	0.741071
	409.482	307.731	0
	-42.2945	-47.1648	0.103485
	64.2965	-91.4971	0.743723
	50.7892	9.07068	0
	3.15815	-96.6155	0.512712
	-13.3362	-7.08693	0.0362954
	-15.1315	-593.234	0.277121
	-24.3642	-6849.94	0.475064
	-46.6718	-241.69	0.553366
	1348.63	91.7147	0
	310.687	19.8211	0
	478.076	154.37	0
	63.8818	5.54319	0
	2.23006	17.9734	0
	37.7578	7.72688	0
	62.1084	12.5982	0
	-26.6724	-59.1555	0.161529
	-12.8233	-169.354	0.261905
	93.7403	4.36736	0
	-16.6703	-268.008	0.439652
	19.0954	-55.9623	0.0381349
	-3.69324	-343.475	0.741838
	-7.4375	-44.2322	0.201559
	-8.46336	-46.7074	0.0805705
	-12.7547	-120.024	0.706024
	10.122	-216.633	0.97127
	-4.91046	-51.3192	0.38817
	-21.2866	-74.8579	0.728216
	-10.7715	5.54319	0
	-13.5927	-120.576	0.671247
	-22.2656	9.40448	0.23913
	-20.2608	11.0864	0
	-9.48922	40.9698	0.0218579
	13.4416	-23.4163	0.681818
	7.16078	6.04712	0
	-6874.79	10160.3	0.263545
	-1015.72	-30198.6	0.76184
	-314.323	-3926.67	0.238695
	-118.784	-5565.48	0.447491
	-269.462	-3363.5	0.43774
	-254.924	-914.176	0.502876
	-49.0602	-225.922	0.388691
	-1157.32	-375.967	0.360469
	-836.086	-1028.39	0.289246
	9.63999	-4055.96	0.435317
	64.5856	174.542	0
	212.989	7.85608	0
	40.0657	44.5747	0
	-372.685	72.564	0.16932
	-175.588	-2083.64	0.63247
	-33.9083	-972.019	0.901102
	20.9961	-681.55	0.95658
	-37.7105	-90.2567	0.182111
	34.5584	24.9345	0
	-224.595	-871.862	0.382657
	-68.9348	-348.845	0.725079
	50.1772	-10562.3	0.91809
	-272.394	-169.714	0.26883
	-43.8345	-52.1369	0.406755
	-61.196	-543.023	0.444588
	7.2992	-531.653	0.935466
	-113.684	-1216.54	0.845762
	12.2766	4.44039	0
	-21.0245	-49.4973	0.538058
	-108.72	-6897.1	0.854553
	-65.4094	-22.6439	0.180662
	-18.6773	-123.583	0.679883
	-82.3248	84.1495	0.197585
	-60.6187	-866.812	0.62569
	-10.8736	-1974.37	0.917614
	-113.465	-238.432	0.491114
	5.4566	-123.346	0.328776
	-12.6814	-1322.95	0.811983
	-4.64994	-152.521	0.855319
	-10.6791	-369.22	0.755258
	-35.5912	22.9934	0.26087
	-66.5751	-504.457	0.592223
	-7.00815	-959.149	0.492501
	-28.3189	-40.1992	0.299595
	-10.0116	-324.728	0.914537
	17.5766	-114.814	0.550459
	-15.174	-1094.52	0.709019
	19.4619	-165.805	0.608787
	285.478	4.78196	0
	-12.0472	221.336	0
	-9.67793	-1420.63	0.95314
	-45.3861	-105.988	0.636765
	14.369	-111.944	0.783482
	-8.67676	-711.195	0.988779
	-33.592	5.63588	0
	276.706	505.662	0.00545157
	401.629	79.9427	0
	-566.689	-625.322	0.3037
	-352.015	-2941.58	0.815277
	-286.331	-19449.8	0.555942
	6.49885	26.3811	0
	-300.573	-592.358	0.537107
	-217.457	334.667	0.095165
	-97.0974	11.0321	0
	177.845	301.704	0
	-460.23	-2274.51	0.480533
	-279.817	-2542.69	0.712896
	-229.64	-6475.48	0.74985
	-1388.68	-18991	0.685589
	-47.1926	-934.011	0.835021
	-149.172	-780.991	0.726402
	-344.398	-1706.19	0.691528
	-3.83523	62.3553	0
	-1755.59	-1642.65	0.375379
	-293.688	-38704.3	0.833901
	-214.73	-5407.65	0.769365
	3.90255	29.4189	0
	-42.4221	14.0699	0
	-145.051	6.71518	0
	-120.954	-23.4005	0.173252
	-79.9042	-2329.11	0.580469
	-542.086	-479.32	0.293586
	-592.713	-704.032	0.422276
	-312.631	-3981.73	0.823756
	59.0515	67.9513	0
	-13.5611	-2488.71	0.841799
	-136.066	-6171.58	0.923634
	-528.96	-536.434	0.379361
	11.9048	-1126.33	0.79258
	-159.903	66.0326	0
	-105.776	-5900.48	0.460698
	-339.834	-1578.32	0.735699
	-99.5361	-1319.78	0.825202
	27.7991	-1289.22	1
	-12.4762	-1036.43	0.937346
	-25.4948	-1910.62	0.546803
	-22.7826	-1395.93	0.945603
	-7.0487	45.2476	0
	-293.36	-68.6537	0.115
	-67.8054	-504.462	0.855151
	-88.0943	-82.6561	0.365759
	-58.8773	-1375.56	0.93129
	-24.9524	-1116.55	0.826749
	18.8205	-128.353	1
	6.90661	-130.84	0.376791
	-15.7309	-113.73	0.890566

## Sheet: Figure 3e
Figure 3e
	Expansion	Expansion Score
	1.31225	1.1738
	0.732404	0.909309
	1.12189	0.842525
	0.849919	0.833458
	1.90351	0.936867
	0.732404	1.22621
	-2.57264	0.715951
	0.849919	0.995044
	-1.0236	0.321639
	1.57044	0.756595
	-0.988168	0.119074
	-0.649206	0.861609
	2.035	1.03726
	3.40459	0.871049
	3.23044	1.08952
	1.19998	0.671287
	-2.58985	0.775743
	0.732404	1.27691
	0.732404	0.71623
	-1.07536	0.778362
	0.849919	0.7121
	-4.4085	0.463842
	-0.649206	1.17043
	0.732404	0.803309
	1.90351	0.974832
	-2.98	0.498732
	1.39684	0.877276
	0.849919	0.986781
	0.732404	1.0351
	0.732404	0.740675
	-1.10608	1.15968
	1.39684	1.17641
	2.035	1.20533
	0.849919	0.797476
	1.27486	0.478246
	1.08502	1.08882
	-0.774782	0.945813
	-1.37704	0.736785
	-2.6323	0.659966
	0.849919	1.0193
	-1.07536	0.604007
	-0.649206	0.724587
	2.035	0.805643
	0.732404	0.785152
	1.27486	0.961612
	3.40459	1.23464
	-0.649206	1.03022
	-1.37704	1.1053
	1.19998	0.9953
	0.732404	0.657705
	0.732404	0.787627
	0.732404	1.04565
	2.80997	1.00792
	0.732404	0.462282
	1.08502	1.22174
	0.732404	1.06604
	-1.48711	0.509547
	-2.6767	0.430246
	0.849919	0.976723
	1.08502	0.821139
	-1.71671	0.433526
	1.27486	0.888692
	-2.58985	0.851203
	1.08502	0.845636
	-2.58985	0.689478
	1.71666	0.840991
	1.08502	0.689158
	0.730099	0.956331
	1.39684	1.18111
	-1.03026	0.68247
	0.730099	0.773079
	2.035	0.7938
	-1.07536	0.667716
	1.27486	1.09808
	1.15035	0.850619
	1.12189	0.976044
	-0.774782	0.944484
	-0.649206	0.342048
	1.92844	0.649481
	1.15035	1.01684
	-0.988168	0.587474
	-2.98	0.811591
	0.732404	0.86043
	-1.37704	1.0137
	0.849919	0.540152
	-1.8218	0.484723
	0.849919	0.513555
	0.730099	0.630769
	0.732404	0.801401
	1.12189	0.731927
	-1.77494	0.530919
	1.39684	0.723975
	3.40459	0.767154
	1.15035	0.947661
	-1.87931	1.04548
	1.90351	1.22475
	0.849919	0.964564
	1.08502	0.912224
	-1.07536	0.457283
	-1.07536	0.597257
	1.57044	0.701934
	-3.50028	0.381745
	1.90351	0.67479
	3.29516	0.592336
	0.732404	0.506416
	-1.87931	0.28449
	0.732404	1.16512
	0.77554	0.31021
	-1.0236	0.79876
	0.77554	0.680517
	-0.649206	0.582968
	-4.4085	0.446873
	1.12189	1.0406
	-1.0236	0.340027
	0.849919	0.982089
	3.14628	0.595574
	-1.9963	0.422191
	-2.71594	0.69542
	-1.71671	0.237922
	-1.93997	0.305692
	1.08502	1.15432
	-1.77494	0.70111
	-1.07536	0.900128
	-0.988168	0.808751
	1.83806	1.01409
	1.19998	0.933862
	0.732404	0.78093
	0.849919	1.19575
	-1.94493	0.503253
	-1.93997	0.826293
	-0.649206	0.479163
	1.83806	1.16075
	3.23044	1.03027
	-1.0236	0.678812
	0.732404	0.942561
	3.23044	0.685253
	1.27486	0.596667
	0.732404	0.506451
	-2.57264	0.403557
	0.732404	0.926075
	1.15035	1.1579
	-5.84655	0.335947
	-1.03026	0.740365
	-1.37704	0.755008
	-1.93997	0.801167
	-3.33207	0.562844
	0.849919	0.775442
	-1.93997	0.762094
	-1.77494	0.214135
	1.83806	0.411507
	3.14628	0.720377
	1.27486	1.01217
	-1.93997	0.395334
	0.732404	1.20899
	-0.649206	0.978241
	0.77554	0.671147
	2.035	0.701269
	1.70562	0.661671
	1.12189	0.745297
	1.83806	1.11637
	-3.6268	1.12109
	1.39684	0.845493
	0.732404	0.807163
	-1.12903	0.665224
	1.27486	0.860366
	0.732404	0.382895
	1.15035	0.61301
	-1.07536	0.569949
	-1.71671	0.795545
	0.732404	0.801177
	1.27486	0.846236
	-1.37704	1.21075
	-2.75033	0.745152
	-1.93997	0.448609
	1.15035	0.899439
	-2.82412	0.428687
	-2.64868	0.414981
	-2.57264	1.09579
	-1.07536	0.401446
	0.849919	1.04722
	0.849919	0.758185
	-1.93997	0.533789
	0.849919	0.601327
	-1.93997	0.75238
	0.732404	0.695443
	1.51256	0.91421
	3.80267	0.902624
	-4.4085	0.926608
	0.730099	1.0717
	1.12189	0.627403
	1.27486	0.959074
	1.74078	0.795697
	1.12189	0.74591
	3.23044	0.517282
	0.732404	1.06806
	-2.8121	0.445449
	1.15035	0.974433
	1.90351	0.746159
	-1.07536	0.429089
	1.92844	0.943123
	-1.0236	0.792571
	-3.6268	0.632413
	-1.07536	0.600084
	-1.17413	0.662109
	0.732404	0.694456
	1.39684	0.926542
	-0.649206	0.13416
	0.849919	0.638729
	-1.93997	0.930581
	0.732404	0.954844
	-1.0236	0.671501
	3.23044	0.941667
	-2.6323	0.628221
	-3.82637	0.251798
	1.83806	0.790823
	0.849919	0.726473
	1.08502	0.66324
	3.80267	1.11196
	0.732404	1.14584
	0.849919	0.997502
	1.27486	0.95765
	-1.93997	0.787268
	0.732404	1.12548
	0.849919	0.928501
	-3.15928	0.649518
	-1.93997	0.572068
	1.83806	1.00209
	-1.07536	0.624107
	1.27486	0.463173
	0.849919	0.630932
	1.12189	0.729362
	-0.774782	0.408461
	-1.71671	0.278797
	-1.93997	0.271469
	0.732404	0.808094
	0.849919	1.14687
	0.849919	1.02303
	0.732404	0.584898
	0.77554	0.503477
	1.27486	0.713812
	1.15035	0.852622
	-1.78519	0.495346
	1.27486	0.42512
	0.732404	0.854873
	0.732404	0.915264
	-0.649206	0.793319
	-3.82637	0.142865
	-4.85906	0.343763
	-3.43978	0.653302
	1.27486	0.916486
	1.57044	0.856684
	-3.6268	0.273302
	-0.649206	0.484135
	0.732404	0.960068
	-0.988168	0.179255
	-1.37704	0.745942
	3.31321	1.05517
	-2.75033	0.129894
	1.27486	0.959965
	0.732404	0.978537
	-2.9312	0.505596
	-2.6323	0.370841
	0.732404	0.866303
	-1.77851	0.452076
	-1.0236	0.68276
	-3.10554	0.537353
	-0.970002	0.624458
	-1.07536	0.764261
	0.730099	0.315638
	1.15035	0.481484
	-3.28055	0.605158
	1.27486	1.20707
	1.15035	0.968015
	1.74078	1.01659
	-1.93997	0.517669
	-1.07536	0.662123
	-2.6767	0.446975
	-3.43978	0.0476313
	-1.93997	0.63328
	-1.93997	0.335619
	-2.6323	0.645272
	-1.37704	0.218188
	-1.12903	0.6821
	0.730099	0.965724
	-1.93997	0.496475
	-2.59336	0.380443
	1.90351	0.808362
	1.27486	1.00197
	0.849919	0.854895
	0.732404	0.885851
	-0.774782	0.338969
	-3.28055	0.393611
	1.71666	0.578428
	-1.77494	0.572898
	-2.38444	0.500016
	-2.71594	0.729866
	-2.12473	0.552861
	-2.38444	0.0273009
	-3.43978	0.13001
	1.12189	0.564653
	-3.28055	0.598049
	-1.77494	0.306427
	-3.08753	-0.0247247
	0.849919	0.63575
	0.732404	0.729737
	-3.43978	0.195331
	0.732404	0.864288
	1.90351	0.783216
	-0.649206	0.740527
	-1.07536	0.260737
	-1.93997	0.596511
	1.08502	1.07809
	-1.37704	0.390359
	1.15035	0.718693
	-1.71671	0.422058
	-2.57264	0.61648
	0.77554	0.708108
	-1.93997	0.541307
	1.83806	1.05913
	0.732404	0.630191
	-2.98	0.277405
	-1.76157	0.410559
	1.59624	0.45275
	-1.60274	0.214156
	3.31321	0.943494
	-2.59336	0.48945
	-3.28055	0.525274
	-0.649206	0.56075
	-1.71671	0.515162
	-1.07536	0.474902
	-1.60274	0.213099
	1.08502	0.659815
	1.83806	0.749095
	1.12189	0.633684
	0.730099	0.839611
	-0.649206	0.767328
	1.12189	0.664816
	-0.649206	0.504886
	1.51256	0.404246
	-2.6323	0.829596
	-0.929649	0.248078
	-0.649206	0.902165
	-2.98	0.351182
	0.732404	0.982651
	-2.71594	0.777006
	0.732404	0.487353
	0.730099	1.16343
	0.732404	1.08099
	-1.93997	1.05209
	-0.649206	0.346149
	-3.08753	0.0893581
	-1.60274	0.463763
	1.27486	0.293665
	-1.0236	0.442018
	-3.08753	0.246305
	0.730099	0.488834
	-1.60274	0.506474
	-3.26743	0.513792
	-2.59336	0.403098
	0.732404	1.08467
	-3.15928	0.219566
	-3.08753	0.243951
	0.849919	0.510131
	-0.649206	0.522035
	1.92844	0.981439
	1.15035	0.736374
	0.732404	0.540689
	-0.649206	0.341262
	-2.75033	0.689232
	1.59624	0.521935
	-1.71671	0.385503
	0.732404	0.732716
	0.732404	0.770718
	-1.48711	0.361688
	0.732404	0.772478
	-3.10554	-0.060648
	-2.59336	0.559799
	-2.58985	0.424742
	-1.07536	0.688309
	-1.0236	0.605651
	-2.9312	0.347734
	0.732404	1.00794
	1.71666	0.859846
	-1.07536	0.360617
	-1.03026	0.385683
	-1.0236	0.677603
	-1.77494	0.401591
	-3.08753	0.504805
	-3.40053	0.289541
	-1.0236	0.638387
	-3.28055	0.0523823
	1.57044	0.264311
	0.77554	0.502513
	-1.07536	0.467652
	1.15035	0.421747
	-1.07536	0.548498
	-1.93997	0.471085
	-1.8218	0.419587
	0.732404	0.839765
	-5.84655	0.351746
	-3.42367	0.69943
	-1.71671	1.02758
	-2.75033	0.402072
	-0.988168	0.297933
	-3.08753	0.0997845
	-4.53192	0.308773
	-2.8121	0.573529
	0.732404	0.593385
	-1.07536	0.616352
	-2.6323	0.652136
	-1.93997	0.746803
	-2.59336	0.692064
	1.08502	0.671961
	-1.78519	0.437878
	-2.58985	0.216204
	-2.59336	0.148938
	-1.07536	0.471114
	0.732404	1.03427
	-2.59336	0.959115
	-3.08753	0.434125
	-1.37704	0.52131
	-3.40053	0.329717
	-1.0236	0.655982
	0.732404	0.272077
	-2.6323	0.618368
	0.732404	0.541828
	-3.28055	0.653653
	-2.75033	0.558819
	-1.03026	0.046877
	1.08502	0.824313
	0.732404	0.591739
	-1.93997	1.03838
	-1.71671	0.77508
	-2.64868	0.597208
	-2.50433	0.258941
	-2.84227	-0.124069
	0.732404	0.417718
	-1.71671	0.362612
	0.849919	0.846839
	-2.98	0.0670539
	-3.6268	0.616509
	1.08502	0.751571
	-3.08753	0.386425
	-0.649206	0.450363
	-3.6268	0.44007
	1.15035	0.800349
	0.77554	0.602267
	0.732404	0.790113
	1.57044	0.644945
	-2.6323	0.113321
	-2.98	0.100112
	-2.64868	0.691378
	-0.649206	0.910488
	1.08502	0.701149
	-2.75033	0.360593
	-1.78519	0.131857
	0.732404	0.759802
	-5.84655	0.307198
	-3.82637	0.453299
	0.730099	0.682378
	-3.26743	0.515602
	-2.98	0.354556
	-2.75033	0.884696
	-1.71671	0.472451
	-4.07012	0.497452
	-2.25389	0.279887
	1.27486	1.25609
	-0.649206	0.883124
	-3.6268	0.747421
	-1.07536	0.599165
	-2.60102	0.481424
	0.849919	0.538833
	-5.84655	0.579923
	-3.26743	0.0504122
	-2.75033	0.826994
	-3.08753	0.0250622
	1.83806	0.695382
	0.732404	0.514992
	1.39684	1.23939
	-2.6767	0.13398
	-3.43978	0.27825
	1.92844	0.639517
	-1.71671	0.126881
	-2.38444	0.371601
	-1.48711	0.532657
	-1.77851	0.323394
	1.12189	0.463576
	0.732404	0.890988
	-2.6323	0.33245
	0.732404	0.361361
	-2.98	-0.00331746
	0.849919	0.679293
	-2.82412	0.744199
	-3.08753	0.229689
	-3.29606	0.451616
	-3.95348	0.229129
	-2.94899	0.0958083
	-3.08753	0.295804
	-1.71671	0.487954
	1.12189	0.762983
	-2.8121	0.0372301
	-0.649206	0.11501
	-2.61798	0.419148
	-3.29606	0.191388
	-2.59336	0.672308
	0.732404	0.563278
	3.6222	0.575946
	0.732404	0.581176
	3.29516	0.638294
	-2.6323	0.33782
	-2.8121	0.389564
	-3.08753	0.24553
	-2.6323	0.151605
	-3.29606	-0.0573616
	-3.29606	0.132075
	-3.29606	0.205439
	-2.95119	0.360007
	-1.8218	0.672136
	-4.53192	0.636487
	-2.75033	0.0715604
	-3.08753	0.405603
	-2.6323	0.338305
	-2.75033	0.173383
	-3.08753	0.469944
	-1.0236	0.891035
	-2.36482	0.304264
	-0.649206	0.349452
	1.57044	0.660204
	-3.08753	0.048904
	-1.07536	0.507193
	-2.98	0.852745
	-2.75033	0.340021
	-2.38444	0.0207572
	-4.70614	0.441997
	1.12959	-0.00275483
	-2.60102	0.855216
	-1.48711	0.247431
	-3.08753	0.131958
	-2.95119	0.33637
	-2.6323	0.119312
	0.732404	0.532695
	3.23044	0.70815
	0.732404	0.921877
	1.08502	0.550296
	-0.649206	0.158472
	-0.649206	0.312188
	-3.6268	0.313381
	-2.85561	0.323234
	-1.12903	0.44922
	0.732404	0.744005
	-3.10554	0.270582
	1.19998	0.598918
	-2.64868	0.672211
	-2.25389	0.52006
	-1.12903	0.231385
	-2.6323	0.571965
	-1.60274	0.352019
	-2.12473	0.400792
	-2.66888	0.367622
	-5.70767	0.274155
	-0.649206	0.18348
	0.849919	0.653552
	-2.8121	0.409581
	-2.59336	0.388117
	-3.08753	0.034449
	-1.0236	0.543929
	-1.93997	0.482747
	-3.82637	0.072567
	-0.649206	0.172058
	3.6222	0.858737
	0.732404	0.423378
	-2.75033	-0.046172
	-2.38444	0.175798
	-2.75033	0.0972905
	-0.649206	0.465487
	-3.6268	0.162351
	0.849919	0.0824611
	-2.98	0.171447
	-2.60102	0.549387
	-0.649206	0.671899
	-1.93997	0.449891
	-1.0236	0.517012
	1.27486	0.958187
	-1.93997	0.986625
	1.51256	0.110713
	0.732404	0.709801
	-2.58845	-0.029361
	-3.82637	0.29939
	-2.6323	0.370651
	-1.0236	1.02229
	-2.58985	0.059469
	-2.59336	-0.50836
	1.15035	0.949569
	-1.0236	0.933681
	-2.38444	-0.133268
	-1.60274	0.227726
	-0.649206	0.0316647
	-2.6323	-0.0422758
	-2.34149	0.146975
	0.732404	0.839078
	-1.71671	0.243118
	-3.29606	-0.0110535
	-0.649206	0.550023
	1.90351	0.668898
	-1.77494	0.385156
	-2.85561	0.278488
	-3.08753	-0.434904
	1.12189	0.1859
	-2.60102	0.254128
	-1.07536	0.228574
	-1.07536	0.323353
	-1.93997	0.306303
	-3.28055	0.320143
	-2.82412	0.299102
	-2.6323	0.279478
	-1.93997	1.02833
	0.77554	0.715406
	-3.29606	0.334229
	-3.28565	0.282828
	-3.82637	0.104645
	-2.82412	0.130328
	-0.853819	0.270792

## Sheet: Figure 3f
Figure 3f
	Expansion (log2)	Mean expansion score
	-2.59336	0.418497
	-1.93997	0.632217
	-1.37704	0.744148
	-1.0236	0.659627
	-1.60274	0.329539
	-2.8121	0.371071
	0.849919	0.793321
	1.57044	0.647446
	-3.6268	0.538317
	0.732404	0.793628
	-2.75033	0.40258
	1.90351	0.852235
	-0.649206	0.547491
	-2.58985	0.502806
	-1.71671	0.468871
	3.23044	0.828691
	-3.28055	0.449753
	-1.77494	0.444605
	2.035	0.908659
	1.39684	0.995741
	-3.08753	0.19067
	0.730099	0.78875
	-2.6323	0.410414
	1.15035	0.825917
	1.08502	0.842231
	-2.98	0.348151
	1.27486	0.842716
	0.77554	0.586706
	1.83806	0.888803
	-1.07536	0.544091
	-0.988168	0.398498
	-3.82637	0.220761
	-2.38444	0.160368
	1.12189	0.693905
	-3.29606	0.178047
	-3.43978	0.260905

## Sheet: Figure 4b
Figure 4b
	Control			PDL1/CTLA-4			Lag3
	Expansion (log2)	Mean expansion sore		Expansion (log2)	Mean expansion sore		Expansion (log2)	Mean expansion sore
	-3.10554	0.261787		-3.85605	0.191651		-2.38592	0.224093
	-2.59336	0.213536		0.867538	0.498321		-0.846493	0.369788
	-1.93997	0.429222		-1.61856	0.0699962		0.62277	0.418919
	-2.25389	0.344774		-3.072	0.132355		-1.84666	0.338114
	-1.0236	0.442858		1.91707	0.499693		-1.54639	0.32819
	-1.12903	0.340022		-3.02062	0.210041		-3.68344	0.234932
	0.849919	0.603034		-4.96546	0.226169		0.586562	0.434298
	-3.6268	0.230983		-1.2092	0.461446		1.51188	0.562437
	0.732404	0.606356		-3.27936	0.386877		-1.51585	0.284106
	-0.549799	0.447748		-0.74386	0.430516		0.46661	0.636563
	-0.649206	0.376285		1.21346	0.558413		-2.84707	0.225644
	-2.58985	0.140294		-1.24362	0.527064		1.30722	0.327731
	-1.71671	0.356036		-2.15187	0.218306		0.618844	0.50149
	-3.28055	0.426098		-1.2133	0.337952		-2.24373	0.297609
	-1.77494	0.317417		-1.43211	0.34769		-2.88959	0.17479
	2.035	0.664425		0.989446	0.541563		0.654796	0.427833
	-2.60102	0.231049					-1.08647	0.416509
	1.39684	0.938871					-2.52424	0.216017
	-1.8218	0.268971					1.72133	0.405223
	-1.48711	0.349092					0.882579	0.515421
	-2.64868	0.322302					-0.607732	0.41379
	-1.60366	0.228042
	-2.29748	0.46138
	0.730099	0.769766
	-0.774782	0.302553
	-2.6323	0.166724
	-2.98	0.248497
	1.27486	0.661719
	0.77554	0.534861
	-1.07536	0.475886
	-1.01816	0.600894
	-3.82637	0.119606
	-2.38444	0.128303
	-2.54972	0.220738
	-0.828342	0.555697
	-3.43978	0.186735
	-0.481716	0.524388

## Sheet: Figure 4d
Figure 4d
	Yost et al. 2019			Luoma et al. 2022			Bassez et al. 2021			Liu et al. 2021
	Expansion	Mean expansion sore		Expansion	Mean expansion sore		Expansion	Mean expansion sore		Expansion	Mean expansion sore
	No	0.17227		No	0.243396		No	0.110151		Yes	0.255443
	No	0.231685		Yes	0.292382		No	0.0941792		No	0.245666
	No	0.164133		No	0.250443		No	0.147271		No	0.271406
	Yes	0.276964		Yes	0.245296		No	0.138465		Yes	0.275878
	No	0.142359		No	0.208988		No	0.116615		No	0.240393
	No	0.180179		No	0.292461		No	0.14477		No	0.250572
	Yes	0.244343		Yes	0.31846		Yes	0.119085		No	0.232971
	Yes	0.207043		No	0.227619		No	0.114992		Yes	0.264367
	Yes	0.248889		No	0.23298		Yes	0.164449		Yes	0.321116
	No	0.200557		No	0.238144		No	0.10331		No	0.244823
	Yes	0.220716		No	0.227507		No	0.115619		No	0.248133
	No	0.216655		Yes	0.235448		No	0.101611		Yes	0.308551
	No	0.201715		No	0.211199		Yes	0.156766		Yes	0.172493
	Yes	0.24603		Yes	0.257643		Yes	0.134189		Yes	0.26944
	Yes	0.242315		Yes	0.304114		No	0.112732		Yes	0.292651

## Sheet: Figure 4e
Figure 4e
	Yost et al. 2019			Luoma et al. 2022			Bassez et al. 2021			Liu et al. 2021
	Response	Mean expansion sore		Response	Mean expansion sore		Response	Mean expansion sore		Response	Mean expansion sore
	R	0.190502		NR	0.276102		R	0.128824		R	0.228435
	R	0.25746		NR	0.264913		R	0.128835		NR	0.176351
	NR	0.197182		NR	0.250067		R	0.121583		R	0.197586
	R	0.188067		NR	0.307669		R	0.132923		R	0.234147
	R	0.22045		NR	0.284253		R	0.138624		R	0.222959
	R	0.194324		NR	0.281572		R	0.115311		R	0.240939
	R	0.27925		NR	0.257326		R	0.145238		R	0.229682
	NR	0.212401		NR	0.270916		R	0.132566		R	0.258835
	R	0.244397		NR	0.277212		R	0.136251		R	0.195953
	NR	0.217125		NR	0.291024		R	0.13904		R	0.238059
	NR	0.211636		NR	0.297971		R	0.138566		R	0.214666
	R	0.269657		NR	0.298438		NR	0.155962		R	0.244276
	NR	0.266492		NR	0.269229		R	0.144222		R	0.248438
	NR	0.205231		NR	0.295578		R	0.116967		R	0.262433
	NR	0.213163		R	0.268441		R	0.158234		R	0.239621
	R	0.211803		R	0.266676		R	0.153288		R	0.152536
	NR	0.177861		NR	0.280024		R	0.158621		R	0.21539
	R	0.237647		NR	0.265256		NR	0.108933		R	0.155948
	NR	0.169884		NR	0.19469		R	0.0811083		R	0.214767
	R	0.331005		NR	0.295592		R	0.122558		NR	0.182921
	R	0.261041		NR	0.211294		R	0.130819		NR	0.1684
	R	0.290227		R	0.266894		R	0.158653		R	0.144908
	NR	0.274234		R	0.261852		R	0.133242		NR	0.160367
	R	0.233021		R	0.298534		R	0.110923		R	0.191177
	NR	0.232793		NR	0.317297		R	0.161012		R	0.172308
	R	0.174526		NR	0.283117		R	0.141469		NR	0.215366
	NR	0.185068		NR	0.361856		R	0.152284		R	0.234621
	NR	0.197437		NR	0.286209		R	0.144165		R	0.183203
	NR	0.184239		R	0.258984		R	0.143869		R	0.254499
	R	0.294943		NR	0.224446		R	0.122211		R	0.209269
	NR	0.206881		NR	0.280847		R	0.180486		R	0.291069
	NR	0.230462		NR	0.299952		R	0.122772		R	0.234624
	R	0.260467		NR	0.245405		R	0.111194		R	0.214456
	R	0.175867		NR	0.239074		R	0.122027		R	0.194844
	NR	0.181999		NR	0.277863		R	0.087778		R	0.186849
	R	0.238035		NR	0.252548		R	0.178089		R	0.209088
	R	0.187171		NR	0.267125		R	0.104235		R	0.231392
	R	0.219817		NR	0.270013		R	0.0787251		R	0.248684
	R	0.196411		R	0.263017		R	0.0973899		R	0.165537
	NR	0.176437		R	0.253218		R	0.142334		R	0.144296
	R	0.213649		R	0.301195		R	0.135916		R	0.233419
	R	0.301591		R	0.305681		R	0.186611		R	0.257903
	R	0.215464		NR	0.310724		R	0.124261		R	0.200907
	R	0.248868		NR	0.268858		R	0.13017		R	0.275642
	R	0.201507		R	0.278897		R	0.117654		R	0.284495
	R	0.230044		NR	0.314638		R	0.122243		R	0.194814
	R	0.143388		NR	0.317016		R	0.170741		R	0.215397
	R	0.193453		NR	0.199877		R	0.145615		R	0.223654
	NR	0.22138		NR	0.280247		R	0.137177		R	0.205398
	R	0.2966		NR	0.267535		R	0.0973774		R	0.266321
	R	0.285929		NR	0.272336		R	0.0747255		R	0.248099
	R	0.228343		NR	0.254646		NR	0.0684343		R	0.23603
	NR	0.176138		NR	0.298606		R	0.156475		R	0.22735
	NR	0.0964603		R	0.176071		R	0.157492		R	0.177934
	R	0.278534		NR	0.325861		R	0.149972		R	0.260221
	R	0.234055		NR	0.24848		R	0.157322		R	0.264488
	NR	0.127636		NR	0.237004		R	0.127947		R	0.136925
	NR	0.187952		NR	0.25566		R	0.138199		R	0.317893
	R	0.159099		NR	0.298741		R	0.13963		R	0.255618
	R	0.191022		NR	0.16779		R	0.0876022		R	0.206129
	NR	0.183213		NR	0.269614		R	0.122673		NR	0.214893
	NR	0.21922		NR	0.308425		R	0.12026		R	0.173017
	NR	0.255032		NR	0.230095		R	0.163462		R	0.267187
	NR	0.197748		R	0.308006		R	0.133397		R	0.164251
	R	0.231354		R	0.321657		R	0.0904294		NR	0.15477
	R	0.126784		NR	0.282109		R	0.126461		R	0.17056
	R	0.197073		NR	0.290838		R	0.122992		R	0.277821
	NR	0.167329		NR	0.300676		R	0.139859		R	0.164098
	R	0.239322		R	0.274643		R	0.109743		R	0.296434
	NR	0.188137		R	0.310271		R	0.16345		NR	0.19045
	NR	0.27208		NR	0.239663		R	0.158707		R	0.274695
	NR	0.268749		R	0.27231		R	0.113589		R	0.225157
	NR	0.188227		R	0.258653		R	0.139257		R	0.245417
	NR	0.105069		NR	0.301289		R	0.103298		R	0.206874
	R	0.200817		NR	0.300082		R	0.184161		R	0.242955
	R	0.266285		NR	0.269344		NR	0.10528		NR	0.249345
	R	0.22666		NR	0.259755		R	0.118965		R	0.26208
	R	0.194973		NR	0.263639		R	0.170886		NR	0.191883
	NR	0.142342		NR	0.275959		R	0.10542		R	0.267546
	NR	0.115473		NR	0.2763		R	0.189095		R	0.27125
	NR	0.208149		NR	0.324059		R	0.193493		R	0.32156
	NR	0.2418		NR	0.352283		R	0.123336		R	0.269318
	R	0.30653		NR	0.250927		R	0.0533127		R	0.25593
	NR	0.17727		R	0.268882		R	0.127198		R	0.177283
	R	0.17582		R	0.276198		R	0.148535		NR	0.150508
	R	0.25002		R	0.242522		R	0.141627		R	0.121876
	R	0.15306		R	0.22041		R	0.104486		R	0.189173
	NR	0.151144		NR	0.257168		R	0.207784		R	0.240621
	R	0.171459		R	0.240557		R	0.173334		R	0.254766
	R	0.368138		R	0.257235		R	0.0622041		NR	0.206907
	R	0.277639		NR	0.300115		NR	0.0905372		R	0.211089
	NR	0.111422		NR	0.278878		R	0.122903		R	0.206439
	R	0.285536		NR	0.141303		NR	0.0586569		R	0.236771
	NR	0.187375		R	0.303664		R	0.11108		R	0.252275
	R	0.15103		NR	0.320655		R	0.124563		R	0.267706
	R	0.166158		NR	0.267875		R	0.182506		R	0.198632
	NR	0.162637		NR	0.381152		R	0.129784		R	0.315942
	R	0.259523		NR	0.290486		R	0.212336		R	0.196366
	NR	0.179504		R	0.310534		R	0.126024		R	0.0950631
	R	0.210424		NR	0.264004		R	0.145493		R	0.228721

[truncated: 37 more sheets: Figure 4g, Figure 4i, Figure 5e, Figure 5f, Figure 5g, Figure 5h, Figure 5i, Figure S1a, Figure S1b, Figure S1d, Figure S2b, Figure S2c, Figure S2d, Figure S2e, Figure S4c, Figure S4d, Figure S4e, Figure S4f, Figure S4h, Figure S5a …]
